# Supplementary material for: Epithelial immune activation and intracellular invasion by non-typeable Haemophilus influenzae
Source: Front Cell Infect Microbiol. 2023 Apr 24;13:1141798. doi: 10.3389/fcimb.2023.1141798 (PMC10167379; doi:10.3389/fcimb.2023.1141798)
Supplement: Supplementary Data Sheet 1 — PCR array raw data Data files containing raw data for the Fluidigm Biomark PCR Array experiments performed on NECs and PBECs at ALI, as described in . [file DataSheet_1.xlsx]

## Sheet: Plate 1
Chip Run Info	D:\Mary Brown\ALI_pbecvsnec_plate1\ChipRun.bml	1131462077	48.48 (113x)	GE 48x48 Fast PCR+Melt v2	ROX	EvaGreen	1/20/2022 3:07:18 PM	00:29:44	BIOMARKHD247
Application Version	4.1.3
Application Build	2.01403e+07
Export Type	Table Results
Quality Threshold	0.65
Baseline Correction Method	Linear (Derivative)
Ct Threshold Method	Auto (Global)
Experiment Information	Experiment Information	Experiment Information	Experiment Information	Experiment Information	Experiment Information	EvaGreen	EvaGreen	EvaGreen	EvaGreen	EvaGreen	EvaGreen	EvaGreen	User
Chamber	Sample	Sample	Sample	EvaGreen	EvaGreen	Ct	Ct	Ct	Ct	Tm	Tm	Tm	Defined
ID	Name	Type	rConc	Name	Type	Value	Quality	Call	Threshold	In Range	Out Range	Peak Ratio	Comments
S48-A01	NEC CTRL r3	Unknown	1	AGER	Test	19.9098	0.948194	Pass	0.0170524	85.1019	999	1
S48-A02	NEC CTRL r3	Unknown	1	ALPK1	Test	15.7726	1	Pass	0.0170524	82.1525	999	1
S48-A03	NEC CTRL r3	Unknown	1	CAMP	Test	19.698	1	Pass	0.0170524	81.7637	999	1
S48-A04	NEC CTRL r3	Unknown	1	CASP1	Test	14.5236	1	Pass	0.0170524	81.8161	999	1
S48-A05	NEC CTRL r3	Unknown	1	CCL2	Test	23.1333	1	Pass	0.0170524	83.8188	999	1
S48-A06	NEC CTRL r3	Unknown	1	ICAM1	Test	13.281	1	Pass	0.0170524	86.3827	999	1
S48-A07	NEC CTRL r3	Unknown	1	IL1b	Test	16.2885	1	Pass	0.0170524	79.3615	999	1
S48-A08	NEC CTRL r3	Unknown	1	IL-25	Test	24.2991	0.98432	Pass	0.0170524	77.7787	999	1
S48-A09	NEC CTRL r3	Unknown	1	IL-33	Test	18.5782	1	Pass	0.0170524	79.0482	999	1
S48-A10	NEC CTRL r3	Unknown	1	IL-37	Test	23.5028	0.96691	Pass	0.0170524	84.1117	999	1
S48-A11	NEC CTRL r3	Unknown	1	IL-6	Test	22.2061	0.999351	Pass	0.0170524	80.8221	999	1
S48-A12	NEC CTRL r3	Unknown	1	CXCL8	Test	8.54461	1	Pass	0.0170524	79.2061	999	1
S48-A13	NEC CTRL r3	Unknown	1	IRAK1	Test	21.4314	0.863062	Pass	0.0170524	84.7384	999	1
S48-A14	NEC CTRL r3	Unknown	1	IRF5	Test	14.8302	1	Pass	0.0170524	83.0097	999	1
S48-A15	NEC CTRL r3	Unknown	1	IRF7	Test	13.7589	1	Pass	0.0170524	89.3076	999	1
S48-A16	NEC CTRL r3	Unknown	1	LYZ	Test	13.777	1	Pass	0.0170524	81.0896	999	1
S48-A17	NEC CTRL r3	Unknown	1	MAPK3	Test	15.3528	1	Pass	0.0170524	87.1962	999	1
S48-A18	NEC CTRL r3	Unknown	1	MAPK8	Test	15.8922	1	Pass	0.0170524	80.966	999	1
S48-A19	NEC CTRL r3	Unknown	1	MYD88	Test	14.8929	1	Pass	0.0170524	83.9915	999	1
S48-A20	NEC CTRL r3	Unknown	1	NRLC4	Test	999	0	Fail	0.0170524	999	999	0
S48-A21	NEC CTRL r3	Unknown	1	NLRP1	Test	20.9944	1	Pass	0.0170524	83.8254	999	1
S48-A22	NEC CTRL r3	Unknown	1	NLRP3	Test	999	0	Fail	0.0170524	999	999	0
S48-A23	NEC CTRL r3	Unknown	1	NOD1	Test	18.8834	1	Pass	0.0170524	82.9259	999	1
S48-A24	NEC CTRL r3	Unknown	1	NOD2	Test	17.2926	1	Pass	0.0170524	83.2334	999	1
S48-A25	NEC CTRL r3	Unknown	1	RELA	Test	12.7845	1	Pass	0.0170524	83.0726	999	1
S48-A26	NEC CTRL r3	Unknown	1	TLR2	Test	14.6761	1	Pass	0.0170524	78.8682	999	1
S48-A27	NEC CTRL r3	Unknown	1	TLR4	Test	19.2501	1	Pass	0.0170524	81.1735	999	1
S48-A28	NEC CTRL r3	Unknown	1	TNF	Test	19.103	1	Pass	0.0170524	84.6769	999	1
S48-A29	NEC CTRL r3	Unknown	1	TRAF6	Test	16.0123	1	Pass	0.0170524	77.5824	999	1
S48-A30	NEC CTRL r3	Unknown	1	TSLP	Test	13.2453	1	Pass	0.0170524	80.4432	999	1
S48-A31	NEC CTRL r3	Unknown	1	ATP5F1B	Reference	25.7644	1	Pass	0.0170524	83.1571	999	1
S48-A32	NEC CTRL r3	Unknown	1	GAPDH	Reference	21.3411	1	Pass	0.0170524	84.9353	999	1
S48-A33	NEC CTRL r3	Unknown	1	RPL13A	Reference	22.9592	1	Pass	0.0170524	90.1909	999	1
S48-A34	NEC CTRL r3	Unknown	1	YWHAZ	Reference	999	0	Fail	0.0170524	999	999	0
S48-A35	NEC CTRL r3	Unknown	1	blank	NRC	999	0	Fail	0.0170524	999	999	0
S48-A36	NEC CTRL r3	Unknown	1		NRC	999	0	Fail	0.0170524	999	999	0
S48-A37	NEC CTRL r3	Unknown	1		NRC	999	0	Fail	0.0170524	999	999	0
S48-A38	NEC CTRL r3	Unknown	1		NRC	999	0	Fail	0.0170524	999	999	0
S48-A39	NEC CTRL r3	Unknown	1		NRC	999	0	Fail	0.0170524	999	999	0
S48-A40	NEC CTRL r3	Unknown	1		NRC	999	0	Fail	0.0170524	999	999	0
S48-A41	NEC CTRL r3	Unknown	1		NRC	999	0	Fail	0.0170524	999	999	0
S48-A42	NEC CTRL r3	Unknown	1		NRC	999	0	Fail	0.0170524	999	999	0
S48-A43	NEC CTRL r3	Unknown	1		NRC	999	0	Fail	0.0170524	999	999	0
S48-A44	NEC CTRL r3	Unknown	1		NRC	999	0	Fail	0.0170524	999	999	0
S48-A45	NEC CTRL r3	Unknown	1		NRC	999	0	Fail	0.0170524	999	999	0
S48-A46	NEC CTRL r3	Unknown	1		NRC	999	0	Fail	0.0170524	999	999	0
S48-A47	NEC CTRL r3	Unknown	1		NRC	999	0	Fail	0.0170524	999	999	0
S48-A48	NEC CTRL r3	Unknown	1		NRC	999	0	Fail	0.0170524	999	999	0
S03-A01	PBEC 375 r1	Unknown	1	AGER	Test	21.0923	0.974882	Pass	0.0170524	85.8816	999	1
S03-A02	PBEC 375 r1	Unknown	1	ALPK1	Test	16.1775	1	Pass	0.0170524	81.9858	999	1
S03-A03	PBEC 375 r1	Unknown	1	CAMP	Test	20.3014	1	Pass	0.0170524	81.5775	999	1
S03-A04	PBEC 375 r1	Unknown	1	CASP1	Test	14.9078	1	Pass	0.0170524	81.6552	999	1
S03-A05	PBEC 375 r1	Unknown	1	CCL2	Test	15.4413	1	Pass	0.0170524	83.2547	999	1
S03-A06	PBEC 375 r1	Unknown	1	ICAM1	Test	13.2153	1	Pass	0.0170524	86.1226	999	1
S03-A07	PBEC 375 r1	Unknown	1	IL1b	Test	17.9202	1	Pass	0.0170524	79.1725	999	1
S03-A08	PBEC 375 r1	Unknown	1	IL-25	Test	999	0	Fail	0.0170524	74.6914	999	1
S03-A09	PBEC 375 r1	Unknown	1	IL-33	Test	15.6416	1	Pass	0.0170524	78.8619	999	1
S03-A10	PBEC 375 r1	Unknown	1	IL-37	Test	27.4259	0.902331	Pass	0.0170524	84.002	999	1
S03-A11	PBEC 375 r1	Unknown	1	IL-6	Test	15.2399	1	Pass	0.0170524	80.3991	999	1
S03-A12	PBEC 375 r1	Unknown	1	CXCL8	Test	6.67392	1	Pass	0.0170524	79.0602	999	1
S03-A13	PBEC 375 r1	Unknown	1	IRAK1	Test	21.2802	0.882435	Pass	0.0170524	84.6046	999	1
S03-A14	PBEC 375 r1	Unknown	1	IRF5	Test	15.391	1	Pass	0.0170524	82.8481	999	1
S03-A15	PBEC 375 r1	Unknown	1	IRF7	Test	13.8702	1	Pass	0.0170524	89.0908	999	1
S03-A16	PBEC 375 r1	Unknown	1	LYZ	Test	13.4717	1	Pass	0.0170524	80.9443	999	1
S03-A17	PBEC 375 r1	Unknown	1	MAPK3	Test	15.5509	1	Pass	0.0170524	86.9924	999	1
S03-A18	PBEC 375 r1	Unknown	1	MAPK8	Test	15.3714	1	Pass	0.0170524	80.8368	999	1
S03-A19	PBEC 375 r1	Unknown	1	MYD88	Test	15.7345	1	Pass	0.0170524	83.7753	999	1
S03-A20	PBEC 375 r1	Unknown	1	NRLC4	Test	999	0	Fail	0.0170524	74.7403	999	1
S03-A21	PBEC 375 r1	Unknown	1	NLRP1	Test	22.3464	1	Pass	0.0170524	83.3973	999	1
S03-A22	PBEC 375 r1	Unknown	1	NLRP3	Test	999	0	Fail	0.0170524	74.8037	999	1
S03-A23	PBEC 375 r1	Unknown	1	NOD1	Test	19.6686	1	Pass	0.0170524	84.1197	999	1
S03-A24	PBEC 375 r1	Unknown	1	NOD2	Test	20.583	1	Pass	0.0170524	83.0351	999	1
S03-A25	PBEC 375 r1	Unknown	1	RELA	Test	13.3557	1	Pass	0.0170524	82.8927	999	1
S03-A26	PBEC 375 r1	Unknown	1	TLR2	Test	16.2279	1	Pass	0.0170524	78.6923	999	1
S03-A27	PBEC 375 r1	Unknown	1	TLR4	Test	18.797	1	Pass	0.0170524	80.9269	999	1
S03-A28	PBEC 375 r1	Unknown	1	TNF	Test	18.4382	1	Pass	0.0170524	84.4122	999	1
S03-A29	PBEC 375 r1	Unknown	1	TRAF6	Test	17.4007	1	Pass	0.0170524	77.2704	999	1
S03-A30	PBEC 375 r1	Unknown	1	TSLP	Test	14.2915	1	Pass	0.0170524	80.3043	999	1
S03-A31	PBEC 375 r1	Unknown	1	ATP5F1B	Reference	999	0	Fail	0.0170524	74.776	999	1
S03-A32	PBEC 375 r1	Unknown	1	GAPDH	Reference	22.7782	1	Pass	0.0170524	84.8732	999	1
S03-A33	PBEC 375 r1	Unknown	1	RPL13A	Reference	23.1175	1	Pass	0.0170524	89.9754	999	1
S03-A34	PBEC 375 r1	Unknown	1	YWHAZ	Reference	23.6235	1	Pass	0.0170524	79.4044	999	1
S03-A35	PBEC 375 r1	Unknown	1	blank	NRC	999	0	Fail	0.0170524	74.7646	999	1
S03-A36	PBEC 375 r1	Unknown	1		NRC	999	0	Fail	0.0170524	74.7531	999	1
S03-A37	PBEC 375 r1	Unknown	1		NRC	999	0	Fail	0.0170524	74.7299	999	1
S03-A38	PBEC 375 r1	Unknown	1		NRC	999	0	Fail	0.0170524	74.7566	999	1
S03-A39	PBEC 375 r1	Unknown	1		NRC	999	0	Fail	0.0170524	74.7535	999	1
S03-A40	PBEC 375 r1	Unknown	1		NRC	999	0	Fail	0.0170524	74.7572	999	1
S03-A41	PBEC 375 r1	Unknown	1		NRC	999	0	Fail	0.0170524	74.7319	999	1
S03-A42	PBEC 375 r1	Unknown	1		NRC	999	0	Fail	0.0170524	74.7769	999	1
S03-A43	PBEC 375 r1	Unknown	1		NRC	999	0	Fail	0.0170524	74.8185	999	1
S03-A44	PBEC 375 r1	Unknown	1		NRC	999	0	Fail	0.0170524	74.8191	999	1
S03-A45	PBEC 375 r1	Unknown	1		NRC	999	0	Fail	0.0170524	74.8749	999	1
S03-A46	PBEC 375 r1	Unknown	1		NRC	999	0	Fail	0.0170524	74.8896	999	1
S03-A47	PBEC 375 r1	Unknown	1		NRC	999	0	Fail	0.0170524	75.0044	999	1
S03-A48	PBEC 375 r1	Unknown	1		NRC	999	0	Fail	0.0170524	75.1019	999	1
S47-A01	NEC TLR4 r3	Unknown	1	AGER	Test	18.764	1	Pass	0.0170524	84.6217	999	1
S47-A02	NEC TLR4 r3	Unknown	1	ALPK1	Test	13.4652	1	Pass	0.0170524	81.9193	999	1
S47-A03	NEC TLR4 r3	Unknown	1	CAMP	Test	17.9184	1	Pass	0.0170524	81.2924	999	1
S47-A04	NEC TLR4 r3	Unknown	1	CASP1	Test	13.0992	1	Pass	0.0170524	81.5566	999	1
S47-A05	NEC TLR4 r3	Unknown	1	CCL2	Test	24.7045	1	Pass	0.0170524	83.634	999	1
S47-A06	NEC TLR4 r3	Unknown	1	ICAM1	Test	12.3861	1	Pass	0.0170524	86.0485	999	1
S47-A07	NEC TLR4 r3	Unknown	1	IL1b	Test	14.2029	1	Pass	0.0170524	79.1059	999	1
S47-A08	NEC TLR4 r3	Unknown	1	IL-25	Test	999	0	Fail	0.0170524	74.3924	999	1
S47-A09	NEC TLR4 r3	Unknown	1	IL-33	Test	16.5006	1	Pass	0.0170524	78.763	999	1
S47-A10	NEC TLR4 r3	Unknown	1	IL-37	Test	21.5408	0.992704	Pass	0.0170524	83.7364	999	1
S47-A11	NEC TLR4 r3	Unknown	1	IL-6	Test	20.3463	1	Pass	0.0170524	80.4137	999	1
S47-A12	NEC TLR4 r3	Unknown	1	CXCL8	Test	7.6684	1	Pass	0.0170524	78.9731	999	1
S47-A13	NEC TLR4 r3	Unknown	1	IRAK1	Test	18.6285	0.911775	Pass	0.0170524	84.37	999	1
S47-A14	NEC TLR4 r3	Unknown	1	IRF5	Test	14.3392	1	Pass	0.0170524	82.776	999	1
S47-A15	NEC TLR4 r3	Unknown	1	IRF7	Test	13.3532	1	Pass	0.0170524	89.0308	999	1
S47-A16	NEC TLR4 r3	Unknown	1	LYZ	Test	12.9971	1	Pass	0.0170524	80.8788	999	1
S47-A17	NEC TLR4 r3	Unknown	1	MAPK3	Test	14.3714	1	Pass	0.0170524	86.961	999	1
S47-A18	NEC TLR4 r3	Unknown	1	MAPK8	Test	14.1915	1	Pass	0.0170524	80.7695	999	1
S47-A19	NEC TLR4 r3	Unknown	1	MYD88	Test	12.6421	1	Pass	0.0170524	83.7333	999	1
S47-A20	NEC TLR4 r3	Unknown	1	NRLC4	Test	999	0	Fail	0.0170524	74.4659	999	1
S47-A21	NEC TLR4 r3	Unknown	1	NLRP1	Test	18.9561	1	Pass	0.0170524	83.5524	999	1
S47-A22	NEC TLR4 r3	Unknown	1	NLRP3	Test	999	0	Fail	0.0170524	74.4869	999	1
S47-A23	NEC TLR4 r3	Unknown	1	NOD1	Test	16.9577	1	Pass	0.0170524	82.7342	999	1
S47-A24	NEC TLR4 r3	Unknown	1	NOD2	Test	15.7459	1	Pass	0.0170524	83.0427	999	1
S47-A25	NEC TLR4 r3	Unknown	1	RELA	Test	10.8174	1	Pass	0.0170524	82.8452	999	1
S47-A26	NEC TLR4 r3	Unknown	1	TLR2	Test	12.8722	1	Pass	0.0170524	78.6296	999	1
S47-A27	NEC TLR4 r3	Unknown	1	TLR4	Test	17.4746	1	Pass	0.0170524	80.8833	999	1
S47-A28	NEC TLR4 r3	Unknown	1	TNF	Test	17.7879	1	Pass	0.0170524	84.2857	999	1
S47-A29	NEC TLR4 r3	Unknown	1	TRAF6	Test	13.3936	1	Pass	0.0170524	77.1957	999	1
S47-A30	NEC TLR4 r3	Unknown	1	TSLP	Test	13.1498	1	Pass	0.0170524	80.1641	999	1
S47-A31	NEC TLR4 r3	Unknown	1	ATP5F1B	Reference	22.4523	1	Pass	0.0170524	82.8939	999	1
S47-A32	NEC TLR4 r3	Unknown	1	GAPDH	Reference	20.8967	1	Pass	0.0170524	84.5887	999	1
S47-A33	NEC TLR4 r3	Unknown	1	RPL13A	Reference	21.9454	1	Pass	0.0170524	89.8903	999	1
S47-A34	NEC TLR4 r3	Unknown	1	YWHAZ	Reference	22.8952	1	Pass	0.0170524	79.2982	999	1
S47-A35	NEC TLR4 r3	Unknown	1	blank	NRC	999	0	Fail	0.0170524	74.4916	999	1
S47-A36	NEC TLR4 r3	Unknown	1		NRC	999	0	Fail	0.0170524	74.4737	999	1
S47-A37	NEC TLR4 r3	Unknown	1		NRC	999	0	Fail	0.0170524	74.4708	999	1
S47-A38	NEC TLR4 r3	Unknown	1		NRC	999	0	Fail	0.0170524	74.4755	999	1
S47-A39	NEC TLR4 r3	Unknown	1		NRC	999	0	Fail	0.0170524	74.4832	999	1
S47-A40	NEC TLR4 r3	Unknown	1		NRC	999	0	Fail	0.0170524	74.4915	999	1
S47-A41	NEC TLR4 r3	Unknown	1		NRC	999	0	Fail	0.0170524	74.481	999	1
S47-A42	NEC TLR4 r3	Unknown	1		NRC	999	0	Fail	0.0170524	74.492	999	1
S47-A43	NEC TLR4 r3	Unknown	1		NRC	999	0	Fail	0.0170524	74.5174	999	1
S47-A44	NEC TLR4 r3	Unknown	1		NRC	999	0	Fail	0.0170524	74.631	999	1
S47-A45	NEC TLR4 r3	Unknown	1		NRC	999	0	Fail	0.0170524	74.6844	999	1
S47-A46	NEC TLR4 r3	Unknown	1		NRC	999	0	Fail	0.0170524	74.7296	999	1
S47-A47	NEC TLR4 r3	Unknown	1		NRC	999	0	Fail	0.0170524	74.8482	999	1
S47-A48	NEC TLR4 r3	Unknown	1		NRC	999	0	Fail	0.0170524	74.9922	999	1
S02-A01	PBEC 162 r1	Unknown	1	AGER	Test	20.5448	1	Pass	0.0170524	84.2161	999	1
S02-A02	PBEC 162 r1	Unknown	1	ALPK1	Test	15.4068	1	Pass	0.0170524	81.8725	999	1
S02-A03	PBEC 162 r1	Unknown	1	CAMP	Test	20.0627	0.991089	Pass	0.0170524	81.2649	999	1
S02-A04	PBEC 162 r1	Unknown	1	CASP1	Test	14.61	1	Pass	0.0170524	81.4159	999	1
S02-A05	PBEC 162 r1	Unknown	1	CCL2	Test	16.0127	1	Pass	0.0170524	83.1233	999	1
S02-A06	PBEC 162 r1	Unknown	1	ICAM1	Test	12.5219	1	Pass	0.0170524	86.0191	999	1
S02-A07	PBEC 162 r1	Unknown	1	IL1b	Test	16.7111	1	Pass	0.0170524	79.0969	999	1
S02-A08	PBEC 162 r1	Unknown	1	IL-25	Test	999	0	Fail	0.0170524	74.5124	999	1
S02-A09	PBEC 162 r1	Unknown	1	IL-33	Test	15.09	1	Pass	0.0170524	78.7822	999	1
S02-A10	PBEC 162 r1	Unknown	1	IL-37	Test	26.4804	0.972975	Pass	0.0170524	74.3668	999	1
S02-A11	PBEC 162 r1	Unknown	1	IL-6	Test	14.4818	1	Pass	0.0170524	80.3082	999	1
S02-A12	PBEC 162 r1	Unknown	1	CXCL8	Test	5.48541	1	Pass	0.0170524	78.9903	999	1
S02-A13	PBEC 162 r1	Unknown	1	IRAK1	Test	20.5878	0.882651	Pass	0.0170524	84.371	999	1
S02-A14	PBEC 162 r1	Unknown	1	IRF5	Test	15.4403	1	Pass	0.0170524	82.7446	999	1
S02-A15	PBEC 162 r1	Unknown	1	IRF7	Test	12.6423	1	Pass	0.0170524	89.0097	999	1
S02-A16	PBEC 162 r1	Unknown	1	LYZ	Test	13.5424	1	Pass	0.0170524	80.8474	999	1
S02-A17	PBEC 162 r1	Unknown	1	MAPK3	Test	15.3544	1	Pass	0.0170524	86.8827	999	1
S02-A18	PBEC 162 r1	Unknown	1	MAPK8	Test	15.0227	1	Pass	0.0170524	80.7559	999	1
S02-A19	PBEC 162 r1	Unknown	1	MYD88	Test	15.0792	1	Pass	0.0170524	83.7155	999	1
S02-A20	PBEC 162 r1	Unknown	1	NRLC4	Test	999	0	Fail	0.0170524	74.839	999	1
S02-A21	PBEC 162 r1	Unknown	1	NLRP1	Test	23.5429	1	Pass	0.0170524	83.4263	999	1
S02-A22	PBEC 162 r1	Unknown	1	NLRP3	Test	999	0	Fail	0.0170524	74.6582	999	1
S02-A23	PBEC 162 r1	Unknown	1	NOD1	Test	18.4669	1	Pass	0.0170524	84.0021	999	1
S02-A24	PBEC 162 r1	Unknown	1	NOD2	Test	19.9685	1	Pass	0.0170524	83.0652	999	1
S02-A25	PBEC 162 r1	Unknown	1	RELA	Test	12.9335	1	Pass	0.0170524	82.7962	999	1
S02-A26	PBEC 162 r1	Unknown	1	TLR2	Test	15.747	1	Pass	0.0170524	78.603	999	1
S02-A27	PBEC 162 r1	Unknown	1	TLR4	Test	18.4599	1	Pass	0.0170524	80.8602	999	1
S02-A28	PBEC 162 r1	Unknown	1	TNF	Test	15.5663	1	Pass	0.0170524	84.2272	999	1
S02-A29	PBEC 162 r1	Unknown	1	TRAF6	Test	16.2618	1	Pass	0.0170524	77.134	999	1
S02-A30	PBEC 162 r1	Unknown	1	TSLP	Test	15.1072	1	Pass	0.0170524	80.1818	999	1
S02-A31	PBEC 162 r1	Unknown	1	ATP5F1B	Reference	23.8556	1	Pass	0.0170524	82.9492	999	1
S02-A32	PBEC 162 r1	Unknown	1	GAPDH	Reference	24.8727	1	Pass	0.0170524	84.8009	999	1
S02-A33	PBEC 162 r1	Unknown	1	RPL13A	Reference	22.0493	1	Pass	0.0170524	89.8061	999	1
S02-A34	PBEC 162 r1	Unknown	1	YWHAZ	Reference	999	0	Fail	0.0170524	74.6175	999	1
S02-A35	PBEC 162 r1	Unknown	1	blank	NRC	999	0	Fail	0.0170524	74.6567	999	1
S02-A36	PBEC 162 r1	Unknown	1		NRC	999	0	Fail	0.0170524	74.6466	999	1
S02-A37	PBEC 162 r1	Unknown	1		NRC	999	0	Fail	0.0170524	74.6455	999	1
S02-A38	PBEC 162 r1	Unknown	1		NRC	999	0	Fail	0.0170524	74.6417	999	1
S02-A39	PBEC 162 r1	Unknown	1		NRC	999	0	Fail	0.0170524	74.6357	999	1
S02-A40	PBEC 162 r1	Unknown	1		NRC	999	0	Fail	0.0170524	74.64	999	1
S02-A41	PBEC 162 r1	Unknown	1		NRC	999	0	Fail	0.0170524	74.6489	999	1
S02-A42	PBEC 162 r1	Unknown	1		NRC	999	0	Fail	0.0170524	74.6638	999	1
S02-A43	PBEC 162 r1	Unknown	1		NRC	999	0	Fail	0.0170524	74.6791	999	1
S02-A44	PBEC 162 r1	Unknown	1		NRC	999	0	Fail	0.0170524	74.7147	999	1
S02-A45	PBEC 162 r1	Unknown	1		NRC	999	0	Fail	0.0170524	74.747	999	1
S02-A46	PBEC 162 r1	Unknown	1		NRC	999	0	Fail	0.0170524	74.8041	999	1
S02-A47	PBEC 162 r1	Unknown	1		NRC	999	0	Fail	0.0170524	74.902	999	1
S02-A48	PBEC 162 r1	Unknown	1		NRC	999	0	Fail	0.0170524	75.0259	999	1
S46-A01	NEC TLR2 r3	Unknown	1	AGER	Test	18.0119	0.974417	Pass	0.0170524	83.9415	999	1
S46-A02	NEC TLR2 r3	Unknown	1	ALPK1	Test	13.7836	1	Pass	0.0170524	81.845	999	1
S46-A03	NEC TLR2 r3	Unknown	1	CAMP	Test	20.5468	1	Pass	0.0170524	81.3884	999	1
S46-A04	NEC TLR2 r3	Unknown	1	CASP1	Test	12.6049	1	Pass	0.0170524	81.3729	999	1
S46-A05	NEC TLR2 r3	Unknown	1	CCL2	Test	16.9814	1	Pass	0.0170524	83.1752	999	1
S46-A06	NEC TLR2 r3	Unknown	1	ICAM1	Test	9.68276	1	Pass	0.0170524	86.024	999	1
S46-A07	NEC TLR2 r3	Unknown	1	IL1b	Test	9.58802	1	Pass	0.0170524	79.08	999	1
S46-A08	NEC TLR2 r3	Unknown	1	IL-25	Test	999	0	Fail	0.0170524	74.3756	999	1
S46-A09	NEC TLR2 r3	Unknown	1	IL-33	Test	14.1046	1	Pass	0.0170524	78.7373	999	1
S46-A10	NEC TLR2 r3	Unknown	1	IL-37	Test	25.1492	0.996655	Pass	0.0170524	74.156	999	1
S46-A11	NEC TLR2 r3	Unknown	1	IL-6	Test	14.7215	1	Pass	0.0170524	80.2525	999	1
S46-A12	NEC TLR2 r3	Unknown	1	CXCL8	Test	6.6551	1	Pass	0.0170524	78.953	999	1
S46-A13	NEC TLR2 r3	Unknown	1	IRAK1	Test	15.5808	0.936662	Pass	0.0170524	84.2567	999	1
S46-A14	NEC TLR2 r3	Unknown	1	IRF5	Test	15.5069	1	Pass	0.0170524	82.718	999	1
S46-A15	NEC TLR2 r3	Unknown	1	IRF7	Test	12.467	1	Pass	0.0170524	88.9692	999	1
S46-A16	NEC TLR2 r3	Unknown	1	LYZ	Test	15.658	1	Pass	0.0170524	80.8278	999	1
S46-A17	NEC TLR2 r3	Unknown	1	MAPK3	Test	13.9443	1	Pass	0.0170524	86.8769	999	1
S46-A18	NEC TLR2 r3	Unknown	1	MAPK8	Test	12.9954	1	Pass	0.0170524	80.6992	999	1
S46-A19	NEC TLR2 r3	Unknown	1	MYD88	Test	11.537	1	Pass	0.0170524	83.6856	999	1
S46-A20	NEC TLR2 r3	Unknown	1	NRLC4	Test	999	0	Fail	0.0170524	74.4344	999	1
S46-A21	NEC TLR2 r3	Unknown	1	NLRP1	Test	16.2862	1	Pass	0.0170524	83.296	999	1
S46-A22	NEC TLR2 r3	Unknown	1	NLRP3	Test	999	0	Fail	0.0170524	74.4365	999	1
S46-A23	NEC TLR2 r3	Unknown	1	NOD1	Test	16.4174	1	Pass	0.0170524	82.9134	999	1
S46-A24	NEC TLR2 r3	Unknown	1	NOD2	Test	14.3871	1	Pass	0.0170524	82.9461	999	1
S46-A25	NEC TLR2 r3	Unknown	1	RELA	Test	10.0929	1	Pass	0.0170524	82.7872	999	1
S46-A26	NEC TLR2 r3	Unknown	1	TLR2	Test	9.90365	1	Pass	0.0170524	78.5914	999	1
S46-A27	NEC TLR2 r3	Unknown	1	TLR4	Test	14.8534	1	Pass	0.0170524	80.8314	999	1
S46-A28	NEC TLR2 r3	Unknown	1	TNF	Test	16.1802	1	Pass	0.0170524	84.2176	999	1
S46-A29	NEC TLR2 r3	Unknown	1	TRAF6	Test	12.8141	1	Pass	0.0170524	77.1232	999	1
S46-A30	NEC TLR2 r3	Unknown	1	TSLP	Test	15.0644	1	Pass	0.0170524	80.1259	999	1
S46-A31	NEC TLR2 r3	Unknown	1	ATP5F1B	Reference	23.1678	1	Pass	0.0170524	82.9065	999	1
S46-A32	NEC TLR2 r3	Unknown	1	GAPDH	Reference	19.556	1	Pass	0.0170524	84.6873	999	1
S46-A33	NEC TLR2 r3	Unknown	1	RPL13A	Reference	22.5389	1	Pass	0.0170524	89.7216	999	1
S46-A34	NEC TLR2 r3	Unknown	1	YWHAZ	Reference	21.7475	1	Pass	0.0170524	79.2675	999	1
S46-A35	NEC TLR2 r3	Unknown	1	blank	NRC	999	0	Fail	0.0170524	74.4558	999	1
S46-A36	NEC TLR2 r3	Unknown	1		NRC	999	0	Fail	0.0170524	74.4563	999	1
S46-A37	NEC TLR2 r3	Unknown	1		NRC	999	0	Fail	0.0170524	74.4445	999	1
S46-A38	NEC TLR2 r3	Unknown	1		NRC	999	0	Fail	0.0170524	74.4448	999	1
S46-A39	NEC TLR2 r3	Unknown	1		NRC	999	0	Fail	0.0170524	74.4471	999	1
S46-A40	NEC TLR2 r3	Unknown	1		NRC	999	0	Fail	0.0170524	74.4509	999	1
S46-A41	NEC TLR2 r3	Unknown	1		NRC	999	0	Fail	0.0170524	74.4665	999	1
S46-A42	NEC TLR2 r3	Unknown	1		NRC	999	0	Fail	0.0170524	74.4703	999	1
S46-A43	NEC TLR2 r3	Unknown	1		NRC	999	0	Fail	0.0170524	74.4928	999	1
S46-A44	NEC TLR2 r3	Unknown	1		NRC	999	0	Fail	0.0170524	74.5207	999	1
S46-A45	NEC TLR2 r3	Unknown	1		NRC	999	0	Fail	0.0170524	74.6451	999	1
S46-A46	NEC TLR2 r3	Unknown	1		NRC	999	0	Fail	0.0170524	74.7085	999	1
S46-A47	NEC TLR2 r3	Unknown	1		NRC	999	0	Fail	0.0170524	74.8101	999	1
S46-A48	NEC TLR2 r3	Unknown	1		NRC	999	0	Fail	0.0170524	74.9547	999	1
S01-A01	PBEC 398_r1	Unknown	1	AGER	Test	19.2429	0.988423	Pass	0.0170524	85.5143	999	1
S01-A02	PBEC 398_r1	Unknown	1	ALPK1	Test	15.4638	1	Pass	0.0170524	81.8494	999	1
S01-A03	PBEC 398_r1	Unknown	1	CAMP	Test	17.4333	1	Pass	0.0170524	81.3158	999	1
S01-A04	PBEC 398_r1	Unknown	1	CASP1	Test	14.0652	1	Pass	0.0170524	81.3904	999	1
S01-A05	PBEC 398_r1	Unknown	1	CCL2	Test	13.2252	1	Pass	0.0170524	83.0665	999	1
S01-A06	PBEC 398_r1	Unknown	1	ICAM1	Test	12.6336	1	Pass	0.0170524	86.0178	999	1
S01-A07	PBEC 398_r1	Unknown	1	IL1b	Test	17.5886	1	Pass	0.0170524	79.1047	999	1
S01-A08	PBEC 398_r1	Unknown	1	IL-25	Test	999	0	Fail	0.0170524	999	999	0
S01-A09	PBEC 398_r1	Unknown	1	IL-33	Test	14.602	1	Pass	0.0170524	78.7512	999	1
S01-A10	PBEC 398_r1	Unknown	1	IL-37	Test	26.9259	1	Pass	0.0170524	83.8978	999	1
S01-A11	PBEC 398_r1	Unknown	1	IL-6	Test	14.5575	1	Pass	0.0170524	80.2727	999	1
S01-A12	PBEC 398_r1	Unknown	1	CXCL8	Test	5.35813	1	Pass	0.0170524	78.9594	999	1
S01-A13	PBEC 398_r1	Unknown	1	IRAK1	Test	19.8394	0.9226	Pass	0.0170524	84.295	999	1
S01-A14	PBEC 398_r1	Unknown	1	IRF5	Test	14.8485	1	Pass	0.0170524	82.6985	999	1
S01-A15	PBEC 398_r1	Unknown	1	IRF7	Test	12.4839	1	Pass	0.0170524	88.9623	999	1
S01-A16	PBEC 398_r1	Unknown	1	LYZ	Test	12.3789	1	Pass	0.0170524	80.8363	999	1
S01-A17	PBEC 398_r1	Unknown	1	MAPK3	Test	13.7543	1	Pass	0.0170524	86.8477	999	1
S01-A18	PBEC 398_r1	Unknown	1	MAPK8	Test	14.37	1	Pass	0.0170524	80.7118	999	1
S01-A19	PBEC 398_r1	Unknown	1	MYD88	Test	14.5365	1	Pass	0.0170524	83.6844	999	1
S01-A20	PBEC 398_r1	Unknown	1	NRLC4	Test	999	0	Fail	0.0170524	999	999	0
S01-A21	PBEC 398_r1	Unknown	1	NLRP1	Test	22.6737	1	Pass	0.0170524	83.4307	999	1
S01-A22	PBEC 398_r1	Unknown	1	NLRP3	Test	999	0	Fail	0.0170524	999	999	0
S01-A23	PBEC 398_r1	Unknown	1	NOD1	Test	18.7362	1	Pass	0.0170524	83.9607	999	1
S01-A24	PBEC 398_r1	Unknown	1	NOD2	Test	19.7087	1	Pass	0.0170524	83.0117	999	1
S01-A25	PBEC 398_r1	Unknown	1	RELA	Test	12.7373	1	Pass	0.0170524	82.7611	999	1
S01-A26	PBEC 398_r1	Unknown	1	TLR2	Test	15.4112	1	Pass	0.0170524	78.4305	999	1
S01-A27	PBEC 398_r1	Unknown	1	TLR4	Test	17.7711	1	Pass	0.0170524	80.8393	999	1
S01-A28	PBEC 398_r1	Unknown	1	TNF	Test	17.185	1	Pass	0.0170524	84.1724	999	1
S01-A29	PBEC 398_r1	Unknown	1	TRAF6	Test	16.9143	1	Pass	0.0170524	77.1606	999	1
S01-A30	PBEC 398_r1	Unknown	1	TSLP	Test	12.8144	1	Pass	0.0170524	80.1493	999	1
S01-A31	PBEC 398_r1	Unknown	1	ATP5F1B	Reference	999	0	Fail	0.0170524	999	999	0
S01-A32	PBEC 398_r1	Unknown	1	GAPDH	Reference	21.8768	1	Pass	0.0170524	84.6132	999	1
S01-A33	PBEC 398_r1	Unknown	1	RPL13A	Reference	22.4125	1	Pass	0.0170524	89.8532	999	1
S01-A34	PBEC 398_r1	Unknown	1	YWHAZ	Reference	24.2248	1	Pass	0.0170524	79.2611	999	1
S01-A35	PBEC 398_r1	Unknown	1	blank	NRC	999	0	Fail	0.0170524	999	999	0
S01-A36	PBEC 398_r1	Unknown	1		NRC	999	0	Fail	0.0170524	999	999	0
S01-A37	PBEC 398_r1	Unknown	1		NRC	999	0	Fail	0.0170524	999	999	0
S01-A38	PBEC 398_r1	Unknown	1		NRC	999	0	Fail	0.0170524	999	999	0
S01-A39	PBEC 398_r1	Unknown	1		NRC	999	0	Fail	0.0170524	999	999	0
S01-A40	PBEC 398_r1	Unknown	1		NRC	999	0	Fail	0.0170524	999	999	0
S01-A41	PBEC 398_r1	Unknown	1		NRC	999	0	Fail	0.0170524	999	999	0
S01-A42	PBEC 398_r1	Unknown	1		NRC	999	0	Fail	0.0170524	999	999	0
S01-A43	PBEC 398_r1	Unknown	1		NRC	999	0	Fail	0.0170524	999	999	0
S01-A44	PBEC 398_r1	Unknown	1		NRC	999	0	Fail	0.0170524	999	999	0
S01-A45	PBEC 398_r1	Unknown	1		NRC	999	0	Fail	0.0170524	999	999	0
S01-A46	PBEC 398_r1	Unknown	1		NRC	999	0	Fail	0.0170524	999	999	0
S01-A47	PBEC 398_r1	Unknown	1		NRC	999	0	Fail	0.0170524	999	999	0
S01-A48	PBEC 398_r1	Unknown	1		NRC	999	0	Fail	0.0170524	999	999	0
S45-A01	NEC 11931 r3	Unknown	1	AGER	Test	18.7327	1	Pass	0.0170524	84.918	999	1
S45-A02	NEC 11931 r3	Unknown	1	ALPK1	Test	13.7843	1	Pass	0.0170524	81.8284	999	1
S45-A03	NEC 11931 r3	Unknown	1	CAMP	Test	20.0483	1	Pass	0.0170524	81.3778	999	1
S45-A04	NEC 11931 r3	Unknown	1	CASP1	Test	12.4571	1	Pass	0.0170524	81.3426	999	1
S45-A05	NEC 11931 r3	Unknown	1	CCL2	Test	21.6227	1	Pass	0.0170524	83.1828	999	1
S45-A06	NEC 11931 r3	Unknown	1	ICAM1	Test	10.1658	1	Pass	0.0170524	86.0021	999	1
S45-A07	NEC 11931 r3	Unknown	1	IL1b	Test	10.1624	1	Pass	0.0170524	79.0718	999	1
S45-A08	NEC 11931 r3	Unknown	1	IL-25	Test	999	0	Fail	0.0170524	74.3302	999	1
S45-A09	NEC 11931 r3	Unknown	1	IL-33	Test	13.2334	1	Pass	0.0170524	78.7229	999	1
S45-A10	NEC 11931 r3	Unknown	1	IL-37	Test	999	0	Fail	0.0170524	74.3372	999	1
S45-A11	NEC 11931 r3	Unknown	1	IL-6	Test	17.0233	1	Pass	0.0170524	80.2248	999	1
S45-A12	NEC 11931 r3	Unknown	1	CXCL8	Test	6.95027	1	Pass	0.0170524	78.9361	999	1
S45-A13	NEC 11931 r3	Unknown	1	IRAK1	Test	16.8139	0.946596	Pass	0.0170524	84.2369	999	1
S45-A14	NEC 11931 r3	Unknown	1	IRF5	Test	15.1793	1	Pass	0.0170524	82.706	999	1
S45-A15	NEC 11931 r3	Unknown	1	IRF7	Test	12.8632	1	Pass	0.0170524	88.9305	999	1
S45-A16	NEC 11931 r3	Unknown	1	LYZ	Test	13.866	1	Pass	0.0170524	80.7945	999	1
S45-A17	NEC 11931 r3	Unknown	1	MAPK3	Test	13.5896	1	Pass	0.0170524	86.8522	999	1
S45-A18	NEC 11931 r3	Unknown	1	MAPK8	Test	13.8142	1	Pass	0.0170524	80.6728	999	1
S45-A19	NEC 11931 r3	Unknown	1	MYD88	Test	12.1867	1	Pass	0.0170524	83.6443	999	1
S45-A20	NEC 11931 r3	Unknown	1	NRLC4	Test	999	0	Fail	0.0170524	74.3692	999	1
S45-A21	NEC 11931 r3	Unknown	1	NLRP1	Test	16.9818	1	Pass	0.0170524	83.2581	999	1
S45-A22	NEC 11931 r3	Unknown	1	NLRP3	Test	999	0	Fail	0.0170524	74.392	999	1
S45-A23	NEC 11931 r3	Unknown	1	NOD1	Test	16.9872	1	Pass	0.0170524	83.0706	999	1
S45-A24	NEC 11931 r3	Unknown	1	NOD2	Test	14.4415	1	Pass	0.0170524	82.9283	999	1
S45-A25	NEC 11931 r3	Unknown	1	RELA	Test	10.5585	1	Pass	0.0170524	82.7442	999	1
S45-A26	NEC 11931 r3	Unknown	1	TLR2	Test	10.975	1	Pass	0.0170524	78.427	999	1
S45-A27	NEC 11931 r3	Unknown	1	TLR4	Test	15.8105	1	Pass	0.0170524	80.7743	999	1
S45-A28	NEC 11931 r3	Unknown	1	TNF	Test	16.8541	1	Pass	0.0170524	84.1503	999	1
S45-A29	NEC 11931 r3	Unknown	1	TRAF6	Test	13.5283	1	Pass	0.0170524	77.1131	999	1
S45-A30	NEC 11931 r3	Unknown	1	TSLP	Test	14.7225	1	Pass	0.0170524	80.0714	999	1
S45-A31	NEC 11931 r3	Unknown	1	ATP5F1B	Reference	25.4199	1	Pass	0.0170524	74.179	999	1
S45-A32	NEC 11931 r3	Unknown	1	GAPDH	Reference	19.6615	1	Pass	0.0170524	84.6031	999	1
S45-A33	NEC 11931 r3	Unknown	1	RPL13A	Reference	21.2832	1	Pass	0.0170524	89.7122	999	1
S45-A34	NEC 11931 r3	Unknown	1	YWHAZ	Reference	24.0051	1	Pass	0.0170524	79.2101	999	1
S45-A35	NEC 11931 r3	Unknown	1	blank	NRC	999	0	Fail	0.0170524	74.4001	999	1
S45-A36	NEC 11931 r3	Unknown	1		NRC	999	0	Fail	0.0170524	74.3967	999	1
S45-A37	NEC 11931 r3	Unknown	1		NRC	999	0	Fail	0.0170524	74.4051	999	1
S45-A38	NEC 11931 r3	Unknown	1		NRC	999	0	Fail	0.0170524	74.4011	999	1
S45-A39	NEC 11931 r3	Unknown	1		NRC	999	0	Fail	0.0170524	74.3951	999	1
S45-A40	NEC 11931 r3	Unknown	1		NRC	999	0	Fail	0.0170524	74.4129	999	1
S45-A41	NEC 11931 r3	Unknown	1		NRC	999	0	Fail	0.0170524	74.4195	999	1
S45-A42	NEC 11931 r3	Unknown	1		NRC	999	0	Fail	0.0170524	74.4248	999	1
S45-A43	NEC 11931 r3	Unknown	1		NRC	999	0	Fail	0.0170524	74.4508	999	1
S45-A44	NEC 11931 r3	Unknown	1		NRC	999	0	Fail	0.0170524	74.4649	999	1
S45-A45	NEC 11931 r3	Unknown	1		NRC	999	0	Fail	0.0170524	74.5075	999	1
S45-A46	NEC 11931 r3	Unknown	1		NRC	999	0	Fail	0.0170524	74.6505	999	1
S45-A47	NEC 11931 r3	Unknown	1		NRC	999	0	Fail	0.0170524	74.7586	999	1
S45-A48	NEC 11931 r3	Unknown	1		NRC	999	0	Fail	0.0170524	74.9071	999	1
S06-A01	PBEC TLR2 r1	Unknown	1	AGER	Test	20.4506	1	Pass	0.0170524	85.6657	999	1
S06-A02	PBEC TLR2 r1	Unknown	1	ALPK1	Test	15.9368	1	Pass	0.0170524	81.8519	999	1
S06-A03	PBEC TLR2 r1	Unknown	1	CAMP	Test	22.8018	1	Pass	0.0170524	81.3531	999	1
S06-A04	PBEC TLR2 r1	Unknown	1	CASP1	Test	14.8967	1	Pass	0.0170524	81.3625	999	1
S06-A05	PBEC TLR2 r1	Unknown	1	CCL2	Test	15.116	1	Pass	0.0170524	83.0578	999	1
S06-A06	PBEC TLR2 r1	Unknown	1	ICAM1	Test	13.1213	1	Pass	0.0170524	85.96	999	1
S06-A07	PBEC TLR2 r1	Unknown	1	IL1b	Test	17.4278	1	Pass	0.0170524	79.0741	999	1
S06-A08	PBEC TLR2 r1	Unknown	1	IL-25	Test	999	0	Fail	0.0170524	74.5567	999	1
S06-A09	PBEC TLR2 r1	Unknown	1	IL-33	Test	15.9598	1	Pass	0.0170524	78.7366	999	1
S06-A10	PBEC TLR2 r1	Unknown	1	IL-37	Test	25.6578	1	Pass	0.0170524	83.8775	999	1
S06-A11	PBEC TLR2 r1	Unknown	1	IL-6	Test	15.0737	1	Pass	0.0170524	80.2191	999	1
S06-A12	PBEC TLR2 r1	Unknown	1	CXCL8	Test	6.94182	1	Pass	0.0170524	78.9332	999	1
S06-A13	PBEC TLR2 r1	Unknown	1	IRAK1	Test	20.8195	0.939761	Pass	0.0170524	84.2822	999	1
S06-A14	PBEC TLR2 r1	Unknown	1	IRF5	Test	15.6088	1	Pass	0.0170524	82.6937	999	1
S06-A15	PBEC TLR2 r1	Unknown	1	IRF7	Test	13.3367	1	Pass	0.0170524	88.9085	999	1
S06-A16	PBEC TLR2 r1	Unknown	1	LYZ	Test	13.908	1	Pass	0.0170524	80.78	999	1
S06-A17	PBEC TLR2 r1	Unknown	1	MAPK3	Test	15.2874	1	Pass	0.0170524	86.8194	999	1
S06-A18	PBEC TLR2 r1	Unknown	1	MAPK8	Test	15.2302	1	Pass	0.0170524	80.6478	999	1
S06-A19	PBEC TLR2 r1	Unknown	1	MYD88	Test	15.2968	1	Pass	0.0170524	83.667	999	1
S06-A20	PBEC TLR2 r1	Unknown	1	NRLC4	Test	999	0	Fail	0.0170524	74.4939	999	1
S06-A21	PBEC TLR2 r1	Unknown	1	NLRP1	Test	23.958	1	Pass	0.0170524	83.3719	999	1
S06-A22	PBEC TLR2 r1	Unknown	1	NLRP3	Test	999	0	Fail	0.0170524	74.5136	999	1
S06-A23	PBEC TLR2 r1	Unknown	1	NOD1	Test	19.4711	1	Pass	0.0170524	83.2935	999	1
S06-A24	PBEC TLR2 r1	Unknown	1	NOD2	Test	23.3861	1	Pass	0.0170524	83.0671	999	1
S06-A25	PBEC TLR2 r1	Unknown	1	RELA	Test	13.3401	1	Pass	0.0170524	82.7313	999	1
S06-A26	PBEC TLR2 r1	Unknown	1	TLR2	Test	15.8715	1	Pass	0.0170524	78.4009	999	1
S06-A27	PBEC TLR2 r1	Unknown	1	TLR4	Test	18.8808	1	Pass	0.0170524	80.7827	999	1
S06-A28	PBEC TLR2 r1	Unknown	1	TNF	Test	18.0691	1	Pass	0.0170524	84.0664	999	1
S06-A29	PBEC TLR2 r1	Unknown	1	TRAF6	Test	16.8048	1	Pass	0.0170524	77.1154	999	1
S06-A30	PBEC TLR2 r1	Unknown	1	TSLP	Test	15.8877	1	Pass	0.0170524	80.131	999	1
S06-A31	PBEC TLR2 r1	Unknown	1	ATP5F1B	Reference	25.2437	1	Pass	0.0170524	82.8598	999	1
S06-A32	PBEC TLR2 r1	Unknown	1	GAPDH	Reference	23.5464	1	Pass	0.0170524	84.7104	999	1
S06-A33	PBEC TLR2 r1	Unknown	1	RPL13A	Reference	21.6032	1	Pass	0.0170524	89.6844	999	1
S06-A34	PBEC TLR2 r1	Unknown	1	YWHAZ	Reference	999	0	Fail	0.0170524	74.4696	999	1
S06-A35	PBEC TLR2 r1	Unknown	1	blank	NRC	999	0	Fail	0.0170524	74.63	999	1
S06-A36	PBEC TLR2 r1	Unknown	1		NRC	999	0	Fail	0.0170524	74.6129	999	1
S06-A37	PBEC TLR2 r1	Unknown	1		NRC	999	0	Fail	0.0170524	74.5887	999	1
S06-A38	PBEC TLR2 r1	Unknown	1		NRC	999	0	Fail	0.0170524	74.5331	999	1
S06-A39	PBEC TLR2 r1	Unknown	1		NRC	999	0	Fail	0.0170524	74.6124	999	1
S06-A40	PBEC TLR2 r1	Unknown	1		NRC	999	0	Fail	0.0170524	74.6116	999	1
S06-A41	PBEC TLR2 r1	Unknown	1		NRC	999	0	Fail	0.0170524	74.532	999	1
S06-A42	PBEC TLR2 r1	Unknown	1		NRC	999	0	Fail	0.0170524	74.6492	999	1
S06-A43	PBEC TLR2 r1	Unknown	1		NRC	999	0	Fail	0.0170524	74.65	999	1
S06-A44	PBEC TLR2 r1	Unknown	1		NRC	999	0	Fail	0.0170524	74.6751	999	1
S06-A45	PBEC TLR2 r1	Unknown	1		NRC	999	0	Fail	0.0170524	74.6917	999	1
S06-A46	PBEC TLR2 r1	Unknown	1		NRC	999	0	Fail	0.0170524	74.7198	999	1
S06-A47	PBEC TLR2 r1	Unknown	1		NRC	999	0	Fail	0.0170524	74.8549	999	1
S06-A48	PBEC TLR2 r1	Unknown	1		NRC	999	0	Fail	0.0170524	74.9483	999	1
S44-A01	NEC 1158 r3	Unknown	1	AGER	Test	18.1209	0.979581	Pass	0.0170524	85.1943	999	1
S44-A02	NEC 1158 r3	Unknown	1	ALPK1	Test	13.1922	1	Pass	0.0170524	81.8567	999	1
S44-A03	NEC 1158 r3	Unknown	1	CAMP	Test	18.5521	1	Pass	0.0170524	81.3123	999	1
S44-A04	NEC 1158 r3	Unknown	1	CASP1	Test	12.2164	1	Pass	0.0170524	81.3848	999	1
S44-A05	NEC 1158 r3	Unknown	1	CCL2	Test	18.4484	1	Pass	0.0170524	83.2596	999	1
S44-A06	NEC 1158 r3	Unknown	1	ICAM1	Test	10.5383	1	Pass	0.0170524	86.0149	999	1
S44-A07	NEC 1158 r3	Unknown	1	IL1b	Test	11.5441	1	Pass	0.0170524	79.0779	999	1
S44-A08	NEC 1158 r3	Unknown	1	IL-25	Test	999	0	Fail	0.0170524	74.3232	999	1
S44-A09	NEC 1158 r3	Unknown	1	IL-33	Test	14.4731	1	Pass	0.0170524	78.7403	999	1
S44-A10	NEC 1158 r3	Unknown	1	IL-37	Test	23.9159	1	Pass	0.0170524	83.9074	999	1
S44-A11	NEC 1158 r3	Unknown	1	IL-6	Test	17.7472	1	Pass	0.0170524	80.2427	999	1
S44-A12	NEC 1158 r3	Unknown	1	CXCL8	Test	7.43645	1	Pass	0.0170524	78.9317	999	1
S44-A13	NEC 1158 r3	Unknown	1	IRAK1	Test	17.0633	0.900048	Pass	0.0170524	84.2507	999	1
S44-A14	NEC 1158 r3	Unknown	1	IRF5	Test	13.6314	1	Pass	0.0170524	82.7092	999	1
S44-A15	NEC 1158 r3	Unknown	1	IRF7	Test	12.6452	1	Pass	0.0170524	88.9457	999	1
S44-A16	NEC 1158 r3	Unknown	1	LYZ	Test	11.5183	1	Pass	0.0170524	80.8112	999	1
S44-A17	NEC 1158 r3	Unknown	1	MAPK3	Test	13.123	1	Pass	0.0170524	86.848	999	1
S44-A18	NEC 1158 r3	Unknown	1	MAPK8	Test	13.1566	1	Pass	0.0170524	80.6749	999	1
S44-A19	NEC 1158 r3	Unknown	1	MYD88	Test	12.2472	1	Pass	0.0170524	83.6365	999	1
S44-A20	NEC 1158 r3	Unknown	1	NRLC4	Test	27.9202	0.891895	Pass	0.0170524	74.5423	999	1
S44-A21	NEC 1158 r3	Unknown	1	NLRP1	Test	17.4632	1	Pass	0.0170524	83.2491	999	1
S44-A22	NEC 1158 r3	Unknown	1	NLRP3	Test	23.6974	1	Pass	0.0170524	80.0983	999	1
S44-A23	NEC 1158 r3	Unknown	1	NOD1	Test	16.4948	1	Pass	0.0170524	82.9218	999	1
S44-A24	NEC 1158 r3	Unknown	1	NOD2	Test	14.7537	1	Pass	0.0170524	82.9044	999	1
S44-A25	NEC 1158 r3	Unknown	1	RELA	Test	10.4002	1	Pass	0.0170524	82.7455	999	1
S44-A26	NEC 1158 r3	Unknown	1	TLR2	Test	11.6997	1	Pass	0.0170524	78.4285	999	1
S44-A27	NEC 1158 r3	Unknown	1	TLR4	Test	15.7973	1	Pass	0.0170524	80.7901	999	1
S44-A28	NEC 1158 r3	Unknown	1	TNF	Test	16.6377	1	Pass	0.0170524	84.1657	999	1
S44-A29	NEC 1158 r3	Unknown	1	TRAF6	Test	13.2095	1	Pass	0.0170524	77.0961	999	1
S44-A30	NEC 1158 r3	Unknown	1	TSLP	Test	12.7285	1	Pass	0.0170524	80.1061	999	1
S44-A31	NEC 1158 r3	Unknown	1	ATP5F1B	Reference	22.6205	1	Pass	0.0170524	82.8205	999	1
S44-A32	NEC 1158 r3	Unknown	1	GAPDH	Reference	20.022	1	Pass	0.0170524	84.5973	999	1
S44-A33	NEC 1158 r3	Unknown	1	RPL13A	Reference	21.9429	1	Pass	0.0170524	89.8523	999	1
S44-A34	NEC 1158 r3	Unknown	1	YWHAZ	Reference	23.2928	1	Pass	0.0170524	79.215	999	1
S44-A35	NEC 1158 r3	Unknown	1	blank	NRC	999	0	Fail	0.0170524	74.399	999	1
S44-A36	NEC 1158 r3	Unknown	1		NRC	999	0	Fail	0.0170524	74.4068	999	1
S44-A37	NEC 1158 r3	Unknown	1		NRC	999	0	Fail	0.0170524	74.4068	999	1
S44-A38	NEC 1158 r3	Unknown	1		NRC	999	0	Fail	0.0170524	74.4078	999	1
S44-A39	NEC 1158 r3	Unknown	1		NRC	999	0	Fail	0.0170524	74.4156	999	1
S44-A40	NEC 1158 r3	Unknown	1		NRC	999	0	Fail	0.0170524	74.4228	999	1
S44-A41	NEC 1158 r3	Unknown	1		NRC	999	0	Fail	0.0170524	74.4253	999	1
S44-A42	NEC 1158 r3	Unknown	1		NRC	999	0	Fail	0.0170524	74.4346	999	1
S44-A43	NEC 1158 r3	Unknown	1		NRC	999	0	Fail	0.0170524	74.4557	999	1
S44-A44	NEC 1158 r3	Unknown	1		NRC	999	0	Fail	0.0170524	74.488	999	1
S44-A45	NEC 1158 r3	Unknown	1		NRC	999	0	Fail	0.0170524	74.5165	999	1
S44-A46	NEC 1158 r3	Unknown	1		NRC	999	0	Fail	0.0170524	74.663	999	1
S44-A47	NEC 1158 r3	Unknown	1		NRC	999	0	Fail	0.0170524	74.7586	999	1
S44-A48	NEC 1158 r3	Unknown	1		NRC	999	0	Fail	0.0170524	74.9136	999	1
S05-A01	PBEC 11931 r1	Unknown	1	AGER	Test	20.6704	1	Pass	0.0170524	85.2696	999	1
S05-A02	PBEC 11931 r1	Unknown	1	ALPK1	Test	15.977	1	Pass	0.0170524	81.8313	999	1
S05-A03	PBEC 11931 r1	Unknown	1	CAMP	Test	19.858	1	Pass	0.0170524	81.3149	999	1
S05-A04	PBEC 11931 r1	Unknown	1	CASP1	Test	14.8005	1	Pass	0.0170524	81.3661	999	1
S05-A05	PBEC 11931 r1	Unknown	1	CCL2	Test	14.651	1	Pass	0.0170524	83.0839	999	1
S05-A06	PBEC 11931 r1	Unknown	1	ICAM1	Test	13.0709	1	Pass	0.0170524	85.9596	999	1
S05-A07	PBEC 11931 r1	Unknown	1	IL1b	Test	16.9835	1	Pass	0.0170524	79.0853	999	1
S05-A08	PBEC 11931 r1	Unknown	1	IL-25	Test	26.4796	0.998328	Pass	0.0170524	75.3149	999	1
S05-A09	PBEC 11931 r1	Unknown	1	IL-33	Test	16.1051	1	Pass	0.0170524	78.7316	999	1
S05-A10	PBEC 11931 r1	Unknown	1	IL-37	Test	25.4645	0.997036	Pass	0.0170524	83.8839	999	1
S05-A11	PBEC 11931 r1	Unknown	1	IL-6	Test	14.275	1	Pass	0.0170524	80.2523	999	1
S05-A12	PBEC 11931 r1	Unknown	1	CXCL8	Test	5.64911	1	Pass	0.0170524	78.9553	999	1
S05-A13	PBEC 11931 r1	Unknown	1	IRAK1	Test	20.4076	0.904886	Pass	0.0170524	84.2743	999	1
S05-A14	PBEC 11931 r1	Unknown	1	IRF5	Test	15.6982	1	Pass	0.0170524	82.6851	999	1
S05-A15	PBEC 11931 r1	Unknown	1	IRF7	Test	13.3218	1	Pass	0.0170524	88.9309	999	1
S05-A16	PBEC 11931 r1	Unknown	1	LYZ	Test	13.4597	1	Pass	0.0170524	80.7841	999	1
S05-A17	PBEC 11931 r1	Unknown	1	MAPK3	Test	15.0394	0.992675	Pass	0.0170524	86.8013	999	1
S05-A18	PBEC 11931 r1	Unknown	1	MAPK8	Test	15.0758	1	Pass	0.0170524	80.6875	999	1
S05-A19	PBEC 11931 r1	Unknown	1	MYD88	Test	15.3504	1	Pass	0.0170524	83.6033	999	1
S05-A20	PBEC 11931 r1	Unknown	1	NRLC4	Test	999	0	Fail	0.0170524	74.3871	999	1
S05-A21	PBEC 11931 r1	Unknown	1	NLRP1	Test	23.0131	0.98791	Pass	0.0170524	83.0376	999	1
S05-A22	PBEC 11931 r1	Unknown	1	NLRP3	Test	999	0	Fail	0.0170524	74.406	999	1
S05-A23	PBEC 11931 r1	Unknown	1	NOD1	Test	19.3111	1	Pass	0.0170524	83.5065	999	1
S05-A24	PBEC 11931 r1	Unknown	1	NOD2	Test	21.5843	1	Pass	0.0170524	82.84	999	1
S05-A25	PBEC 11931 r1	Unknown	1	RELA	Test	13.4707	1	Pass	0.0170524	82.7151	999	1
S05-A26	PBEC 11931 r1	Unknown	1	TLR2	Test	16.0559	1	Pass	0.0170524	78.3649	999	1
S05-A27	PBEC 11931 r1	Unknown	1	TLR4	Test	19.1072	1	Pass	0.0170524	80.8176	999	1
S05-A28	PBEC 11931 r1	Unknown	1	TNF	Test	16.4121	1	Pass	0.0170524	84.171	999	1
S05-A29	PBEC 11931 r1	Unknown	1	TRAF6	Test	17.1342	1	Pass	0.0170524	77.1292	999	1
S05-A30	PBEC 11931 r1	Unknown	1	TSLP	Test	14.6534	1	Pass	0.0170524	80.0997	999	1
S05-A31	PBEC 11931 r1	Unknown	1	ATP5F1B	Reference	25.1691	1	Pass	0.0170524	82.822	999	1
S05-A32	PBEC 11931 r1	Unknown	1	GAPDH	Reference	23.5761	1	Pass	0.0170524	84.7048	999	1
S05-A33	PBEC 11931 r1	Unknown	1	RPL13A	Reference	22.8211	1	Pass	0.0170524	89.7229	999	1
S05-A34	PBEC 11931 r1	Unknown	1	YWHAZ	Reference	25.2561	1	Pass	0.0170524	79.1968	999	1
S05-A35	PBEC 11931 r1	Unknown	1	blank	NRC	999	0	Fail	0.0170524	74.4259	999	1
S05-A36	PBEC 11931 r1	Unknown	1		NRC	999	0	Fail	0.0170524	74.4182	999	1
S05-A37	PBEC 11931 r1	Unknown	1		NRC	999	0	Fail	0.0170524	74.4173	999	1
S05-A38	PBEC 11931 r1	Unknown	1		NRC	999	0	Fail	0.0170524	74.4193	999	1
S05-A39	PBEC 11931 r1	Unknown	1		NRC	999	0	Fail	0.0170524	74.4311	999	1
S05-A40	PBEC 11931 r1	Unknown	1		NRC	999	0	Fail	0.0170524	74.4428	999	1
S05-A41	PBEC 11931 r1	Unknown	1		NRC	999	0	Fail	0.0170524	74.4437	999	1
S05-A42	PBEC 11931 r1	Unknown	1		NRC	999	0	Fail	0.0170524	74.4499	999	1
S05-A43	PBEC 11931 r1	Unknown	1		NRC	999	0	Fail	0.0170524	74.4696	999	1
S05-A44	PBEC 11931 r1	Unknown	1		NRC	999	0	Fail	0.0170524	74.4949	999	1
S05-A45	PBEC 11931 r1	Unknown	1		NRC	999	0	Fail	0.0170524	74.5238	999	1
S05-A46	PBEC 11931 r1	Unknown	1		NRC	999	0	Fail	0.0170524	74.6445	999	1
S05-A47	PBEC 11931 r1	Unknown	1		NRC	999	0	Fail	0.0170524	74.7642	999	1
S05-A48	PBEC 11931 r1	Unknown	1		NRC	999	0	Fail	0.0170524	74.9164	999	1
S43-A01	NEC 375 R3	Unknown	1	AGER	Test	18.5813	1	Pass	0.0170524	85.2311	999	1
S43-A02	NEC 375 R3	Unknown	1	ALPK1	Test	13.6823	1	Pass	0.0170524	81.8682	999	1
S43-A03	NEC 375 R3	Unknown	1	CAMP	Test	19.172	1	Pass	0.0170524	81.3998	999	1
S43-A04	NEC 375 R3	Unknown	1	CASP1	Test	12.6295	1	Pass	0.0170524	81.3993	999	1
S43-A05	NEC 375 R3	Unknown	1	CCL2	Test	20.2225	1	Pass	0.0170524	83.3916	999	1
S43-A06	NEC 375 R3	Unknown	1	ICAM1	Test	10.8169	1	Pass	0.0170524	86.032	999	1
S43-A07	NEC 375 R3	Unknown	1	IL1b	Test	12.1882	1	Pass	0.0170524	79.0796	999	1
S43-A08	NEC 375 R3	Unknown	1	IL-25	Test	999	0	Fail	0.0170524	74.3818	999	1
S43-A09	NEC 375 R3	Unknown	1	IL-33	Test	15.3699	1	Pass	0.0170524	78.7609	999	1
S43-A10	NEC 375 R3	Unknown	1	IL-37	Test	26.735	0.986722	Pass	0.0170524	74.29	999	1
S43-A11	NEC 375 R3	Unknown	1	IL-6	Test	19.4909	1	Pass	0.0170524	80.2859	999	1
S43-A12	NEC 375 R3	Unknown	1	CXCL8	Test	7.12108	1	Pass	0.0170524	78.9408	999	1
S43-A13	NEC 375 R3	Unknown	1	IRAK1	Test	17.431	0.936722	Pass	0.0170524	84.2735	999	1
S43-A14	NEC 375 R3	Unknown	1	IRF5	Test	14.2228	1	Pass	0.0170524	82.7011	999	1
S43-A15	NEC 375 R3	Unknown	1	IRF7	Test	12.9016	1	Pass	0.0170524	88.953	999	1
S43-A16	NEC 375 R3	Unknown	1	LYZ	Test	12.78	1	Pass	0.0170524	80.8042	999	1
S43-A17	NEC 375 R3	Unknown	1	MAPK3	Test	13.6307	1	Pass	0.0170524	86.8612	999	1
S43-A18	NEC 375 R3	Unknown	1	MAPK8	Test	13.8094	1	Pass	0.0170524	80.6679	999	1
S43-A19	NEC 375 R3	Unknown	1	MYD88	Test	12.5393	1	Pass	0.0170524	83.6402	999	1
S43-A20	NEC 375 R3	Unknown	1	NRLC4	Test	999	0	Fail	0.0170524	74.3943	999	1
S43-A21	NEC 375 R3	Unknown	1	NLRP1	Test	17.7845	1	Pass	0.0170524	83.285	999	1
S43-A22	NEC 375 R3	Unknown	1	NLRP3	Test	999	0	Fail	0.0170524	74.4138	999	1
S43-A23	NEC 375 R3	Unknown	1	NOD1	Test	17.0351	1	Pass	0.0170524	82.7681	999	1
S43-A24	NEC 375 R3	Unknown	1	NOD2	Test	15.3326	1	Pass	0.0170524	82.9484	999	1
S43-A25	NEC 375 R3	Unknown	1	RELA	Test	10.908	1	Pass	0.0170524	82.7856	999	1
S43-A26	NEC 375 R3	Unknown	1	TLR2	Test	12.1768	1	Pass	0.0170524	78.4254	999	1
S43-A27	NEC 375 R3	Unknown	1	TLR4	Test	16.5161	1	Pass	0.0170524	80.7507	999	1
S43-A28	NEC 375 R3	Unknown	1	TNF	Test	16.7694	1	Pass	0.0170524	84.1443	999	1
S43-A29	NEC 375 R3	Unknown	1	TRAF6	Test	13.7166	1	Pass	0.0170524	77.1104	999	1
S43-A30	NEC 375 R3	Unknown	1	TSLP	Test	13.905	1	Pass	0.0170524	80.0814	999	1
S43-A31	NEC 375 R3	Unknown	1	ATP5F1B	Reference	24.3311	1	Pass	0.0170524	82.8626	999	1
S43-A32	NEC 375 R3	Unknown	1	GAPDH	Reference	19.992	1	Pass	0.0170524	84.6394	999	1
S43-A33	NEC 375 R3	Unknown	1	RPL13A	Reference	21.9481	1	Pass	0.0170524	89.7612	999	1
S43-A34	NEC 375 R3	Unknown	1	YWHAZ	Reference	23.8334	1	Pass	0.0170524	79.1716	999	1
S43-A35	NEC 375 R3	Unknown	1	blank	NRC	999	0	Fail	0.0170524	74.445	999	1
S43-A36	NEC 375 R3	Unknown	1		NRC	999	0	Fail	0.0170524	74.4356	999	1
S43-A37	NEC 375 R3	Unknown	1		NRC	999	0	Fail	0.0170524	74.4361	999	1
S43-A38	NEC 375 R3	Unknown	1		NRC	999	0	Fail	0.0170524	74.4337	999	1
S43-A39	NEC 375 R3	Unknown	1		NRC	999	0	Fail	0.0170524	74.4475	999	1
S43-A40	NEC 375 R3	Unknown	1		NRC	999	0	Fail	0.0170524	74.451	999	1
S43-A41	NEC 375 R3	Unknown	1		NRC	999	0	Fail	0.0170524	74.4708	999	1
S43-A42	NEC 375 R3	Unknown	1		NRC	999	0	Fail	0.0170524	74.4794	999	1
S43-A43	NEC 375 R3	Unknown	1		NRC	999	0	Fail	0.0170524	74.4929	999	1
S43-A44	NEC 375 R3	Unknown	1		NRC	999	0	Fail	0.0170524	74.5243	999	1
S43-A45	NEC 375 R3	Unknown	1		NRC	999	0	Fail	0.0170524	74.6407	999	1
S43-A46	NEC 375 R3	Unknown	1		NRC	999	0	Fail	0.0170524	74.7089	999	1
S43-A47	NEC 375 R3	Unknown	1		NRC	999	0	Fail	0.0170524	74.8093	999	1
S43-A48	NEC 375 R3	Unknown	1		NRC	999	0	Fail	0.0170524	74.9741	999	1
S04-A01	PBEC 1158 r1	Unknown	1	AGER	Test	20.5246	1	Pass	0.0170524	85.7575	999	1
S04-A02	PBEC 1158 r1	Unknown	1	ALPK1	Test	16.4608	1	Pass	0.0170524	81.8198	999	1
S04-A03	PBEC 1158 r1	Unknown	1	CAMP	Test	20.9359	1	Pass	0.0170524	81.3784	999	1
S04-A04	PBEC 1158 r1	Unknown	1	CASP1	Test	14.9239	1	Pass	0.0170524	81.425	999	1
S04-A05	PBEC 1158 r1	Unknown	1	CCL2	Test	15.0522	1	Pass	0.0170524	83.0429	999	1
S04-A06	PBEC 1158 r1	Unknown	1	ICAM1	Test	13.3411	1	Pass	0.0170524	85.997	999	1
S04-A07	PBEC 1158 r1	Unknown	1	IL1b	Test	17.7272	1	Pass	0.0170524	79.1282	999	1
S04-A08	PBEC 1158 r1	Unknown	1	IL-25	Test	999	0	Fail	0.0170524	74.6347	999	1
S04-A09	PBEC 1158 r1	Unknown	1	IL-33	Test	16.0166	1	Pass	0.0170524	78.7645	999	1
S04-A10	PBEC 1158 r1	Unknown	1	IL-37	Test	26.1707	0.981618	Pass	0.0170524	84.069	999	1
S04-A11	PBEC 1158 r1	Unknown	1	IL-6	Test	14.5474	1	Pass	0.0170524	80.28	999	1
S04-A12	PBEC 1158 r1	Unknown	1	CXCL8	Test	6.24635	1	Pass	0.0170524	78.9678	999	1
S04-A13	PBEC 1158 r1	Unknown	1	IRAK1	Test	21.2242	0.913905	Pass	0.0170524	84.3272	999	1
S04-A14	PBEC 1158 r1	Unknown	1	IRF5	Test	15.9919	1	Pass	0.0170524	82.703	999	1
S04-A15	PBEC 1158 r1	Unknown	1	IRF7	Test	14	1	Pass	0.0170524	88.901	999	1
S04-A16	PBEC 1158 r1	Unknown	1	LYZ	Test	13.9255	1	Pass	0.0170524	80.8117	999	1
S04-A17	PBEC 1158 r1	Unknown	1	MAPK3	Test	15.7721	1	Pass	0.0170524	86.8344	999	1
S04-A18	PBEC 1158 r1	Unknown	1	MAPK8	Test	15.4561	1	Pass	0.0170524	80.6505	999	1
S04-A19	PBEC 1158 r1	Unknown	1	MYD88	Test	16.0191	1	Pass	0.0170524	83.6284	999	1
S04-A20	PBEC 1158 r1	Unknown	1	NRLC4	Test	999	0	Fail	0.0170524	74.6125	999	1
S04-A21	PBEC 1158 r1	Unknown	1	NLRP1	Test	23.1794	1	Pass	0.0170524	83.2722	999	1
S04-A22	PBEC 1158 r1	Unknown	1	NLRP3	Test	999	0	Fail	0.0170524	999	999	0
S04-A23	PBEC 1158 r1	Unknown	1	NOD1	Test	20.8624	1	Pass	0.0170524	83.8186	999	1
S04-A24	PBEC 1158 r1	Unknown	1	NOD2	Test	20.968	1	Pass	0.0170524	82.9923	999	1
S04-A25	PBEC 1158 r1	Unknown	1	RELA	Test	13.9907	1	Pass	0.0170524	82.7339	999	1
S04-A26	PBEC 1158 r1	Unknown	1	TLR2	Test	16.2993	1	Pass	0.0170524	78.4439	999	1
S04-A27	PBEC 1158 r1	Unknown	1	TLR4	Test	18.2667	1	Pass	0.0170524	80.7428	999	1
S04-A28	PBEC 1158 r1	Unknown	1	TNF	Test	17.9702	1	Pass	0.0170524	84.1653	999	1
S04-A29	PBEC 1158 r1	Unknown	1	TRAF6	Test	18.0903	1	Pass	0.0170524	77.1871	999	1
S04-A30	PBEC 1158 r1	Unknown	1	TSLP	Test	14.6822	1	Pass	0.0170524	80.1452	999	1
S04-A31	PBEC 1158 r1	Unknown	1	ATP5F1B	Reference	24.8615	1	Pass	0.0170524	82.8833	999	1
S04-A32	PBEC 1158 r1	Unknown	1	GAPDH	Reference	23.9452	1	Pass	0.0170524	84.7223	999	1
S04-A33	PBEC 1158 r1	Unknown	1	RPL13A	Reference	21.9697	1	Pass	0.0170524	89.6715	999	1
S04-A34	PBEC 1158 r1	Unknown	1	YWHAZ	Reference	999	0	Fail	0.0170524	74.6171	999	1
S04-A35	PBEC 1158 r1	Unknown	1	blank	NRC	999	0	Fail	0.0170524	999	999	0
S04-A36	PBEC 1158 r1	Unknown	1		NRC	999	0	Fail	0.0170524	999	999	0
S04-A37	PBEC 1158 r1	Unknown	1		NRC	999	0	Fail	0.0170524	999	999	0
S04-A38	PBEC 1158 r1	Unknown	1		NRC	999	0	Fail	0.0170524	999	999	0
S04-A39	PBEC 1158 r1	Unknown	1		NRC	999	0	Fail	0.0170524	999	999	0
S04-A40	PBEC 1158 r1	Unknown	1		NRC	999	0	Fail	0.0170524	999	999	0
S04-A41	PBEC 1158 r1	Unknown	1		NRC	999	0	Fail	0.0170524	74.7166	999	1
S04-A42	PBEC 1158 r1	Unknown	1		NRC	999	0	Fail	0.0170524	999	999	0
S04-A43	PBEC 1158 r1	Unknown	1		NRC	999	0	Fail	0.0170524	999	999	0
S04-A44	PBEC 1158 r1	Unknown	1		NRC	999	0	Fail	0.0170524	999	999	0
S04-A45	PBEC 1158 r1	Unknown	1		NRC	999	0	Fail	0.0170524	999	999	0
S04-A46	PBEC 1158 r1	Unknown	1		NRC	999	0	Fail	0.0170524	999	999	0
S04-A47	PBEC 1158 r1	Unknown	1		NRC	999	0	Fail	0.0170524	74.9609	999	1
S04-A48	PBEC 1158 r1	Unknown	1		NRC	999	0	Fail	0.0170524	999	999	0
S42-A01	NEC 162 R3	Unknown	1	AGER	Test	19.6473	1	Pass	0.0170524	84.0519	999	1
S42-A02	NEC 162 R3	Unknown	1	ALPK1	Test	14.1961	1	Pass	0.0170524	81.8787	999	1
S42-A03	NEC 162 R3	Unknown	1	CAMP	Test	21.6145	1	Pass	0.0170524	81.342	999	1
S42-A04	NEC 162 R3	Unknown	1	CASP1	Test	13.2351	1	Pass	0.0170524	81.4133	999	1
S42-A05	NEC 162 R3	Unknown	1	CCL2	Test	21.7049	1	Pass	0.0170524	83.6041	999	1
S42-A06	NEC 162 R3	Unknown	1	ICAM1	Test	10.1553	1	Pass	0.0170524	86.0537	999	1
S42-A07	NEC 162 R3	Unknown	1	IL1b	Test	10.3316	1	Pass	0.0170524	79.0914	999	1
S42-A08	NEC 162 R3	Unknown	1	IL-25	Test	999	0	Fail	0.0170524	74.3844	999	1
S42-A09	NEC 162 R3	Unknown	1	IL-33	Test	14.1757	1	Pass	0.0170524	78.7429	999	1
S42-A10	NEC 162 R3	Unknown	1	IL-37	Test	999	0	Fail	0.0170524	74.3423	999	1
S42-A11	NEC 162 R3	Unknown	1	IL-6	Test	16.7849	1	Pass	0.0170524	80.233	999	1
S42-A12	NEC 162 R3	Unknown	1	CXCL8	Test	6.74549	1	Pass	0.0170524	78.9524	999	1
S42-A13	NEC 162 R3	Unknown	1	IRAK1	Test	15.9468	0.974691	Pass	0.0170524	84.2541	999	1
S42-A14	NEC 162 R3	Unknown	1	IRF5	Test	15.6273	1	Pass	0.0170524	82.7076	999	1
S42-A15	NEC 162 R3	Unknown	1	IRF7	Test	12.7737	1	Pass	0.0170524	88.9563	999	1
S42-A16	NEC 162 R3	Unknown	1	LYZ	Test	15.9839	1	Pass	0.0170524	80.762	999	1
S42-A17	NEC 162 R3	Unknown	1	MAPK3	Test	13.6452	1	Pass	0.0170524	86.8769	999	1
S42-A18	NEC 162 R3	Unknown	1	MAPK8	Test	13.9764	1	Pass	0.0170524	80.662	999	1
S42-A19	NEC 162 R3	Unknown	1	MYD88	Test	12.2434	1	Pass	0.0170524	83.636	999	1
S42-A20	NEC 162 R3	Unknown	1	NRLC4	Test	999	0	Fail	0.0170524	74.3783	999	1
S42-A21	NEC 162 R3	Unknown	1	NLRP1	Test	16.6631	1	Pass	0.0170524	83.291	999	1
S42-A22	NEC 162 R3	Unknown	1	NLRP3	Test	999	0	Fail	0.0170524	74.3885	999	1
S42-A23	NEC 162 R3	Unknown	1	NOD1	Test	17.0973	1	Pass	0.0170524	83.0554	999	1
S42-A24	NEC 162 R3	Unknown	1	NOD2	Test	15.0705	1	Pass	0.0170524	82.9417	999	1
S42-A25	NEC 162 R3	Unknown	1	RELA	Test	10.6181	1	Pass	0.0170524	82.7408	999	1
S42-A26	NEC 162 R3	Unknown	1	TLR2	Test	11.0731	1	Pass	0.0170524	78.4168	999	1
S42-A27	NEC 162 R3	Unknown	1	TLR4	Test	18.2536	1	Pass	0.0170524	80.8299	999	1
S42-A28	NEC 162 R3	Unknown	1	TNF	Test	16.8108	1	Pass	0.0170524	84.1744	999	1
S42-A29	NEC 162 R3	Unknown	1	TRAF6	Test	13.6971	1	Pass	0.0170524	77.138	999	1
S42-A30	NEC 162 R3	Unknown	1	TSLP	Test	16.4578	1	Pass	0.0170524	80.0073	999	1
S42-A31	NEC 162 R3	Unknown	1	ATP5F1B	Reference	26.7242	1	Pass	0.0170524	74.307	999	1
S42-A32	NEC 162 R3	Unknown	1	GAPDH	Reference	19.645	1	Pass	0.0170524	84.5942	999	1
S42-A33	NEC 162 R3	Unknown	1	RPL13A	Reference	21.8744	1	Pass	0.0170524	89.7482	999	1
S42-A34	NEC 162 R3	Unknown	1	YWHAZ	Reference	23.9186	1	Pass	0.0170524	79.219	999	1
S42-A35	NEC 162 R3	Unknown	1	blank	NRC	999	0	Fail	0.0170524	74.4227	999	1
S42-A36	NEC 162 R3	Unknown	1		NRC	999	0	Fail	0.0170524	74.4229	999	1
S42-A37	NEC 162 R3	Unknown	1		NRC	999	0	Fail	0.0170524	74.4252	999	1
S42-A38	NEC 162 R3	Unknown	1		NRC	999	0	Fail	0.0170524	74.4297	999	1
S42-A39	NEC 162 R3	Unknown	1		NRC	999	0	Fail	0.0170524	74.4399	999	1
S42-A40	NEC 162 R3	Unknown	1		NRC	999	0	Fail	0.0170524	74.4493	999	1
S42-A41	NEC 162 R3	Unknown	1		NRC	999	0	Fail	0.0170524	74.4607	999	1
S42-A42	NEC 162 R3	Unknown	1		NRC	999	0	Fail	0.0170524	74.4678	999	1
S42-A43	NEC 162 R3	Unknown	1		NRC	999	0	Fail	0.0170524	74.4941	999	1
S42-A44	NEC 162 R3	Unknown	1		NRC	999	0	Fail	0.0170524	74.6045	999	1
S42-A45	NEC 162 R3	Unknown	1		NRC	999	0	Fail	0.0170524	74.6409	999	1
S42-A46	NEC 162 R3	Unknown	1		NRC	999	0	Fail	0.0170524	74.6964	999	1
S42-A47	NEC 162 R3	Unknown	1		NRC	999	0	Fail	0.0170524	74.8093	999	1
S42-A48	NEC 162 R3	Unknown	1		NRC	999	0	Fail	0.0170524	74.9472	999	1
S09-A01	NEC 398 r1	Unknown	1	AGER	Test	18.5815	1	Pass	0.0170524	85.58	999	1
S09-A02	NEC 398 r1	Unknown	1	ALPK1	Test	14.8489	1	Pass	0.0170524	81.8983	999	1
S09-A03	NEC 398 r1	Unknown	1	CAMP	Test	19.5859	1	Pass	0.0170524	81.4159	999	1
S09-A04	NEC 398 r1	Unknown	1	CASP1	Test	13.0641	1	Pass	0.0170524	81.4415	999	1
S09-A05	NEC 398 r1	Unknown	1	CCL2	Test	14.7175	1	Pass	0.0170524	83.2258	999	1
S09-A06	NEC 398 r1	Unknown	1	ICAM1	Test	10.7568	1	Pass	0.0170524	86.0527	999	1
S09-A07	NEC 398 r1	Unknown	1	IL1b	Test	11.7871	1	Pass	0.0170524	79.119	999	1
S09-A08	NEC 398 r1	Unknown	1	IL-25	Test	999	0	Fail	0.0170524	74.4616	999	1
S09-A09	NEC 398 r1	Unknown	1	IL-33	Test	16.9974	1	Pass	0.0170524	78.772	999	1
S09-A10	NEC 398 r1	Unknown	1	IL-37	Test	999	0	Fail	0.0170524	74.4648	999	1
S09-A11	NEC 398 r1	Unknown	1	IL-6	Test	16.6169	1	Pass	0.0170524	80.2909	999	1
S09-A12	NEC 398 r1	Unknown	1	CXCL8	Test	7.55911	1	Pass	0.0170524	78.96	999	1
S09-A13	NEC 398 r1	Unknown	1	IRAK1	Test	17.861	0.967165	Pass	0.0170524	84.2872	999	1
S09-A14	NEC 398 r1	Unknown	1	IRF5	Test	15.4835	1	Pass	0.0170524	82.6929	999	1
S09-A15	NEC 398 r1	Unknown	1	IRF7	Test	12.9382	1	Pass	0.0170524	88.9472	999	1
S09-A16	NEC 398 r1	Unknown	1	LYZ	Test	15.2243	1	Pass	0.0170524	80.7881	999	1
S09-A17	NEC 398 r1	Unknown	1	MAPK3	Test	14.1063	1	Pass	0.0170524	86.8572	999	1
S09-A18	NEC 398 r1	Unknown	1	MAPK8	Test	14.0687	1	Pass	0.0170524	80.6891	999	1
S09-A19	NEC 398 r1	Unknown	1	MYD88	Test	12.4711	1	Pass	0.0170524	83.6504	999	1
S09-A20	NEC 398 r1	Unknown	1	NRLC4	Test	999	0	Fail	0.0170524	74.446	999	1
S09-A21	NEC 398 r1	Unknown	1	NLRP1	Test	18.0498	1	Pass	0.0170524	83.2623	999	1
S09-A22	NEC 398 r1	Unknown	1	NLRP3	Test	999	0	Fail	0.0170524	74.4578	999	1
S09-A23	NEC 398 r1	Unknown	1	NOD1	Test	17.8657	1	Pass	0.0170524	84.1663	999	1
S09-A24	NEC 398 r1	Unknown	1	NOD2	Test	16.2785	1	Pass	0.0170524	82.9486	999	1
S09-A25	NEC 398 r1	Unknown	1	RELA	Test	11.2177	1	Pass	0.0170524	82.7532	999	1
S09-A26	NEC 398 r1	Unknown	1	TLR2	Test	13.0836	1	Pass	0.0170524	78.4316	999	1
S09-A27	NEC 398 r1	Unknown	1	TLR4	Test	16.1839	1	Pass	0.0170524	80.8167	999	1
S09-A28	NEC 398 r1	Unknown	1	TNF	Test	16.2383	1	Pass	0.0170524	84.1861	999	1
S09-A29	NEC 398 r1	Unknown	1	TRAF6	Test	14.0903	1	Pass	0.0170524	77.139	999	1
S09-A30	NEC 398 r1	Unknown	1	TSLP	Test	16.4058	1	Pass	0.0170524	80.0827	999	1
S09-A31	NEC 398 r1	Unknown	1	ATP5F1B	Reference	22.5291	1	Pass	0.0170524	82.8294	999	1
S09-A32	NEC 398 r1	Unknown	1	GAPDH	Reference	20.8253	1	Pass	0.0170524	84.5839	999	1
S09-A33	NEC 398 r1	Unknown	1	RPL13A	Reference	21.3564	1	Pass	0.0170524	89.5756	999	1
S09-A34	NEC 398 r1	Unknown	1	YWHAZ	Reference	23.7123	1	Pass	0.0170524	79.2323	999	1
S09-A35	NEC 398 r1	Unknown	1	blank	NRC	999	0	Fail	0.0170524	74.4845	999	1
S09-A36	NEC 398 r1	Unknown	1		NRC	999	0	Fail	0.0170524	74.4757	999	1
S09-A37	NEC 398 r1	Unknown	1		NRC	999	0	Fail	0.0170524	74.4967	999	1
S09-A38	NEC 398 r1	Unknown	1		NRC	999	0	Fail	0.0170524	74.5012	999	1
S09-A39	NEC 398 r1	Unknown	1		NRC	999	0	Fail	0.0170524	74.5074	999	1
S09-A40	NEC 398 r1	Unknown	1		NRC	999	0	Fail	0.0170524	74.487	999	1
S09-A41	NEC 398 r1	Unknown	1		NRC	999	0	Fail	0.0170524	74.4994	999	1
S09-A42	NEC 398 r1	Unknown	1		NRC	999	0	Fail	0.0170524	74.5223	999	1
S09-A43	NEC 398 r1	Unknown	1		NRC	999	0	Fail	0.0170524	74.5316	999	1
S09-A44	NEC 398 r1	Unknown	1		NRC	999	0	Fail	0.0170524	74.6467	999	1
S09-A45	NEC 398 r1	Unknown	1		NRC	999	0	Fail	0.0170524	74.6834	999	1
S09-A46	NEC 398 r1	Unknown	1		NRC	999	0	Fail	0.0170524	74.7401	999	1
S09-A47	NEC 398 r1	Unknown	1		NRC	999	0	Fail	0.0170524	74.8294	999	1
S09-A48	NEC 398 r1	Unknown	1		NRC	999	0	Fail	0.0170524	74.9458	999	1
S41-A01	NEC 398 r3	Unknown	1	AGER	Test	20.3943	1	Pass	0.0170524	85.1414	999	1
S41-A02	NEC 398 r3	Unknown	1	ALPK1	Test	13.9744	1	Pass	0.0170524	81.6673	999	1
S41-A03	NEC 398 r3	Unknown	1	CAMP	Test	19.2257	1	Pass	0.0170524	81.2291	999	1
S41-A04	NEC 398 r3	Unknown	1	CASP1	Test	12.7843	1	Pass	0.0170524	81.1629	999	1
S41-A05	NEC 398 r3	Unknown	1	CCL2	Test	17.0168	1	Pass	0.0170524	83.0366	999	1
S41-A06	NEC 398 r3	Unknown	1	ICAM1	Test	10.2898	1	Pass	0.0170524	85.8975	999	1
S41-A07	NEC 398 r3	Unknown	1	IL1b	Test	10.9246	1	Pass	0.0170524	78.8434	999	1
S41-A08	NEC 398 r3	Unknown	1	IL-25	Test	27.2113	0.964278	Pass	0.0170524	83.8874	999	1
S41-A09	NEC 398 r3	Unknown	1	IL-33	Test	13.6275	1	Pass	0.0170524	78.4004	999	1
S41-A10	NEC 398 r3	Unknown	1	IL-37	Test	27.0923	0.885109	Pass	0.0170524	84.0341	999	1
S41-A11	NEC 398 r3	Unknown	1	IL-6	Test	16.4171	1	Pass	0.0170524	79.9568	999	1
S41-A12	NEC 398 r3	Unknown	1	CXCL8	Test	7.5818	1	Pass	0.0170524	78.7388	999	1
S41-A13	NEC 398 r3	Unknown	1	IRAK1	Test	17.0787	0.913539	Pass	0.0170524	84.0686	999	1
S41-A14	NEC 398 r3	Unknown	1	IRF5	Test	15.5857	1	Pass	0.0170524	82.5418	999	1
S41-A15	NEC 398 r3	Unknown	1	IRF7	Test	13.1535	1	Pass	0.0170524	88.7721	999	1
S41-A16	NEC 398 r3	Unknown	1	LYZ	Test	13.2115	1	Pass	0.0170524	80.3963	999	1
S41-A17	NEC 398 r3	Unknown	1	MAPK3	Test	14.3558	1	Pass	0.0170524	86.7647	999	1
S41-A18	NEC 398 r3	Unknown	1	MAPK8	Test	13.5654	1	Pass	0.0170524	80.2268	999	1
S41-A19	NEC 398 r3	Unknown	1	MYD88	Test	12.306	1	Pass	0.0170524	83.1976	999	1
S41-A20	NEC 398 r3	Unknown	1	NRLC4	Test	27.3245	0.879132	Pass	0.0170524	77.1771	999	1
S41-A21	NEC 398 r3	Unknown	1	NLRP1	Test	17.007	1	Pass	0.0170524	83.0818	999	1
S41-A22	NEC 398 r3	Unknown	1	NLRP3	Test	999	0	Fail	0.0170524	999	999	0
S41-A23	NEC 398 r3	Unknown	1	NOD1	Test	17.0833	1	Pass	0.0170524	82.6925	999	1
S41-A24	NEC 398 r3	Unknown	1	NOD2	Test	15.4256	1	Pass	0.0170524	82.7111	999	1
S41-A25	NEC 398 r3	Unknown	1	RELA	Test	10.6306	1	Pass	0.0170524	82.5452	999	1
S41-A26	NEC 398 r3	Unknown	1	TLR2	Test	11.5455	1	Pass	0.0170524	78.1055	999	1
S41-A27	NEC 398 r3	Unknown	1	TLR4	Test	15.118	1	Pass	0.0170524	80.5659	999	1
S41-A28	NEC 398 r3	Unknown	1	TNF	Test	16.9245	1	Pass	0.0170524	83.9468	999	1
S41-A29	NEC 398 r3	Unknown	1	TRAF6	Test	13.4056	1	Pass	0.0170524	76.9229	999	1
S41-A30	NEC 398 r3	Unknown	1	TSLP	Test	15.0189	1	Pass	0.0170524	79.7135	999	1
S41-A31	NEC 398 r3	Unknown	1	ATP5F1B	Reference	23.792	1	Pass	0.0170524	82.8476	999	1
S41-A32	NEC 398 r3	Unknown	1	GAPDH	Reference	20.2384	1	Pass	0.0170524	84.5854	999	1
S41-A33	NEC 398 r3	Unknown	1	RPL13A	Reference	22.5846	1	Pass	0.0170524	89.845	999	1
S41-A34	NEC 398 r3	Unknown	1	YWHAZ	Reference	22.4935	1	Pass	0.0170524	79.2449	999	1
S41-A35	NEC 398 r3	Unknown	1	blank	NRC	999	0	Fail	0.0170524	999	999	0
S41-A36	NEC 398 r3	Unknown	1		NRC	999	0	Fail	0.0170524	999	999	0
S41-A37	NEC 398 r3	Unknown	1		NRC	999	0	Fail	0.0170524	999	999	0
S41-A38	NEC 398 r3	Unknown	1		NRC	999	0	Fail	0.0170524	999	999	0
S41-A39	NEC 398 r3	Unknown	1		NRC	999	0	Fail	0.0170524	999	999	0
S41-A40	NEC 398 r3	Unknown	1		NRC	999	0	Fail	0.0170524	999	999	0
S41-A41	NEC 398 r3	Unknown	1		NRC	999	0	Fail	0.0170524	999	999	0
S41-A42	NEC 398 r3	Unknown	1		NRC	999	0	Fail	0.0170524	999	999	0
S41-A43	NEC 398 r3	Unknown	1		NRC	999	0	Fail	0.0170524	999	999	0
S41-A44	NEC 398 r3	Unknown	1		NRC	999	0	Fail	0.0170524	999	999	0
S41-A45	NEC 398 r3	Unknown	1		NRC	999	0	Fail	0.0170524	999	999	0
S41-A46	NEC 398 r3	Unknown	1		NRC	999	0	Fail	0.0170524	999	999	0
S41-A47	NEC 398 r3	Unknown	1		NRC	999	0	Fail	0.0170524	999	999	0
S41-A48	NEC 398 r3	Unknown	1		NRC	999	0	Fail	0.0170524	999	999	0
S08-A01	PBEC ctrl r1	Unknown	1	AGER	Test	20.2868	1	Pass	0.0170524	84.872	999	1
S08-A02	PBEC ctrl r1	Unknown	1	ALPK1	Test	15.6498	1	Pass	0.0170524	81.9401	999	1
S08-A03	PBEC ctrl r1	Unknown	1	CAMP	Test	20.1444	1	Pass	0.0170524	81.56	999	1
S08-A04	PBEC ctrl r1	Unknown	1	CASP1	Test	14.4207	1	Pass	0.0170524	81.6217	999	1
S08-A05	PBEC ctrl r1	Unknown	1	CCL2	Test	13.8921	1	Pass	0.0170524	83.1845	999	1
S08-A06	PBEC ctrl r1	Unknown	1	ICAM1	Test	12.6134	1	Pass	0.0170524	86.0905	999	1
S08-A07	PBEC ctrl r1	Unknown	1	IL1b	Test	17.3801	1	Pass	0.0170524	79.1237	999	1
S08-A08	PBEC ctrl r1	Unknown	1	IL-25	Test	999	0	Fail	0.0170524	74.6677	999	1
S08-A09	PBEC ctrl r1	Unknown	1	IL-33	Test	15.6706	1	Pass	0.0170524	78.8139	999	1
S08-A10	PBEC ctrl r1	Unknown	1	IL-37	Test	26.4925	0.991408	Pass	0.0170524	83.9567	999	1
S08-A11	PBEC ctrl r1	Unknown	1	IL-6	Test	14.7437	1	Pass	0.0170524	80.2977	999	1
S08-A12	PBEC ctrl r1	Unknown	1	CXCL8	Test	6.08028	1	Pass	0.0170524	78.9885	999	1
S08-A13	PBEC ctrl r1	Unknown	1	IRAK1	Test	20.2284	0.909515	Pass	0.0170524	84.3369	999	1
S08-A14	PBEC ctrl r1	Unknown	1	IRF5	Test	15.112	1	Pass	0.0170524	82.7167	999	1
S08-A15	PBEC ctrl r1	Unknown	1	IRF7	Test	12.8095	1	Pass	0.0170524	88.9832	999	1
S08-A16	PBEC ctrl r1	Unknown	1	LYZ	Test	13.6083	1	Pass	0.0170524	80.8183	999	1
S08-A17	PBEC ctrl r1	Unknown	1	MAPK3	Test	14.3561	1	Pass	0.0170524	86.8615	999	1
S08-A18	PBEC ctrl r1	Unknown	1	MAPK8	Test	14.7733	1	Pass	0.0170524	80.682	999	1
S08-A19	PBEC ctrl r1	Unknown	1	MYD88	Test	14.9281	1	Pass	0.0170524	83.6401	999	1
S08-A20	PBEC ctrl r1	Unknown	1	NRLC4	Test	999	0	Fail	0.0170524	76.2164	999	1
S08-A21	PBEC ctrl r1	Unknown	1	NLRP1	Test	23.0175	0.99341	Pass	0.0170524	83.3053	999	1
S08-A22	PBEC ctrl r1	Unknown	1	NLRP3	Test	999	0	Fail	0.0170524	74.6351	999	1
S08-A23	PBEC ctrl r1	Unknown	1	NOD1	Test	18.779	1	Pass	0.0170524	83.5404	999	1
S08-A24	PBEC ctrl r1	Unknown	1	NOD2	Test	20.3067	1	Pass	0.0170524	82.9941	999	1
S08-A25	PBEC ctrl r1	Unknown	1	RELA	Test	12.9749	1	Pass	0.0170524	82.7587	999	1
S08-A26	PBEC ctrl r1	Unknown	1	TLR2	Test	15.5856	1	Pass	0.0170524	78.4434	999	1
S08-A27	PBEC ctrl r1	Unknown	1	TLR4	Test	18.3879	1	Pass	0.0170524	80.8443	999	1
S08-A28	PBEC ctrl r1	Unknown	1	TNF	Test	17.0029	1	Pass	0.0170524	84.0273	999	1
S08-A29	PBEC ctrl r1	Unknown	1	TRAF6	Test	16.2227	1	Pass	0.0170524	77.1602	999	1
S08-A30	PBEC ctrl r1	Unknown	1	TSLP	Test	15.0195	1	Pass	0.0170524	80.1245	999	1
S08-A31	PBEC ctrl r1	Unknown	1	ATP5F1B	Reference	999	0	Fail	0.0170524	74.6396	999	1
S08-A32	PBEC ctrl r1	Unknown	1	GAPDH	Reference	999	0	Fail	0.0170524	74.5774	999	1
S08-A33	PBEC ctrl r1	Unknown	1	RPL13A	Reference	23.0085	1	Pass	0.0170524	89.7281	999	1
S08-A34	PBEC ctrl r1	Unknown	1	YWHAZ	Reference	26.0386	1	Pass	0.0170524	79.2283	999	1
S08-A35	PBEC ctrl r1	Unknown	1	blank	NRC	999	0	Fail	0.0170524	74.6612	999	1
S08-A36	PBEC ctrl r1	Unknown	1		NRC	999	0	Fail	0.0170524	74.6674	999	1
S08-A37	PBEC ctrl r1	Unknown	1		NRC	999	0	Fail	0.0170524	74.6579	999	1
S08-A38	PBEC ctrl r1	Unknown	1		NRC	999	0	Fail	0.0170524	74.6978	999	1
S08-A39	PBEC ctrl r1	Unknown	1		NRC	999	0	Fail	0.0170524	74.7116	999	1
S08-A40	PBEC ctrl r1	Unknown	1		NRC	999	0	Fail	0.0170524	74.666	999	1
S08-A41	PBEC ctrl r1	Unknown	1		NRC	999	0	Fail	0.0170524	74.7163	999	1
S08-A42	PBEC ctrl r1	Unknown	1		NRC	999	0	Fail	0.0170524	74.7286	999	1
S08-A43	PBEC ctrl r1	Unknown	1		NRC	999	0	Fail	0.0170524	74.7595	999	1
S08-A44	PBEC ctrl r1	Unknown	1		NRC	999	0	Fail	0.0170524	74.7285	999	1
S08-A45	PBEC ctrl r1	Unknown	1		NRC	999	0	Fail	0.0170524	74.8168	999	1
S08-A46	PBEC ctrl r1	Unknown	1		NRC	999	0	Fail	0.0170524	74.8891	999	1
S08-A47	PBEC ctrl r1	Unknown	1		NRC	999	0	Fail	0.0170524	74.954	999	1
S08-A48	PBEC ctrl r1	Unknown	1		NRC	999	0	Fail	0.0170524	75.0853	999	1
S40-A01	PBEC CTRL r3	Unknown	1	AGER	Test	19.021	1	Pass	0.0170524	84.8953	999	1
S40-A02	PBEC CTRL r3	Unknown	1	ALPK1	Test	14.9694	1	Pass	0.0170524	81.97	999	1
S40-A03	PBEC CTRL r3	Unknown	1	CAMP	Test	20.3356	1	Pass	0.0170524	81.4351	999	1
S40-A04	PBEC CTRL r3	Unknown	1	CASP1	Test	14.2077	1	Pass	0.0170524	81.5824	999	1
S40-A05	PBEC CTRL r3	Unknown	1	CCL2	Test	23.7254	1	Pass	0.0170524	83.7119	999	1
S40-A06	PBEC CTRL r3	Unknown	1	ICAM1	Test	12.3837	1	Pass	0.0170524	86.0722	999	1
S40-A07	PBEC CTRL r3	Unknown	1	IL1b	Test	16.7211	1	Pass	0.0170524	79.1695	999	1
S40-A08	PBEC CTRL r3	Unknown	1	IL-25	Test	999	0	Fail	0.0170524	74.5156	999	1
S40-A09	PBEC CTRL r3	Unknown	1	IL-33	Test	16.234	1	Pass	0.0170524	78.8086	999	1
S40-A10	PBEC CTRL r3	Unknown	1	IL-37	Test	26.1177	0.988213	Pass	0.0170524	83.9441	999	1
S40-A11	PBEC CTRL r3	Unknown	1	IL-6	Test	19.0413	1	Pass	0.0170524	80.3282	999	1
S40-A12	PBEC CTRL r3	Unknown	1	CXCL8	Test	7.68187	1	Pass	0.0170524	78.9791	999	1
S40-A13	PBEC CTRL r3	Unknown	1	IRAK1	Test	19.7488	0.928421	Pass	0.0170524	84.3319	999	1
S40-A14	PBEC CTRL r3	Unknown	1	IRF5	Test	14.4679	1	Pass	0.0170524	82.745	999	1
S40-A15	PBEC CTRL r3	Unknown	1	IRF7	Test	13.335	1	Pass	0.0170524	88.9587	999	1
S40-A16	PBEC CTRL r3	Unknown	1	LYZ	Test	12.791	1	Pass	0.0170524	80.8467	999	1
S40-A17	PBEC CTRL r3	Unknown	1	MAPK3	Test	15.0292	1	Pass	0.0170524	86.8781	999	1
S40-A18	PBEC CTRL r3	Unknown	1	MAPK8	Test	14.5404	1	Pass	0.0170524	80.6974	999	1
S40-A19	PBEC CTRL r3	Unknown	1	MYD88	Test	14.6223	1	Pass	0.0170524	83.6709	999	1
S40-A20	PBEC CTRL r3	Unknown	1	NRLC4	Test	28.0875	0	Fail	0.0170524	76.6823	999	1
S40-A21	PBEC CTRL r3	Unknown	1	NLRP1	Test	20.7424	1	Pass	0.0170524	83.0789	999	1
S40-A22	PBEC CTRL r3	Unknown	1	NLRP3	Test	999	0	Fail	0.0170524	74.5411	999	1
S40-A23	PBEC CTRL r3	Unknown	1	NOD1	Test	17.6229	1	Pass	0.0170524	82.4903	999	1
S40-A24	PBEC CTRL r3	Unknown	1	NOD2	Test	16.6189	1	Pass	0.0170524	82.9152	999	1
S40-A25	PBEC CTRL r3	Unknown	1	RELA	Test	11.7114	1	Pass	0.0170524	82.7539	999	1
S40-A26	PBEC CTRL r3	Unknown	1	TLR2	Test	14.2934	1	Pass	0.0170524	78.3994	999	1
S40-A27	PBEC CTRL r3	Unknown	1	TLR4	Test	19.7426	1	Pass	0.0170524	80.8742	999	1
S40-A28	PBEC CTRL r3	Unknown	1	TNF	Test	16.9681	1	Pass	0.0170524	84.123	999	1
S40-A29	PBEC CTRL r3	Unknown	1	TRAF6	Test	15.2622	1	Pass	0.0170524	77.1611	999	1
S40-A30	PBEC CTRL r3	Unknown	1	TSLP	Test	13.9564	1	Pass	0.0170524	80.0988	999	1
S40-A31	PBEC CTRL r3	Unknown	1	ATP5F1B	Reference	24.2832	1	Pass	0.0170524	82.8871	999	1
S40-A32	PBEC CTRL r3	Unknown	1	GAPDH	Reference	22.3427	1	Pass	0.0170524	84.6286	999	1
S40-A33	PBEC CTRL r3	Unknown	1	RPL13A	Reference	22.8611	1	Pass	0.0170524	89.7738	999	1
S40-A34	PBEC CTRL r3	Unknown	1	YWHAZ	Reference	25.8142	1	Pass	0.0170524	79.1983	999	1
S40-A35	PBEC CTRL r3	Unknown	1	blank	NRC	999	0	Fail	0.0170524	74.6461	999	1
S40-A36	PBEC CTRL r3	Unknown	1		NRC	999	0	Fail	0.0170524	74.5498	999	1
S40-A37	PBEC CTRL r3	Unknown	1		NRC	999	0	Fail	0.0170524	74.6675	999	1
S40-A38	PBEC CTRL r3	Unknown	1		NRC	999	0	Fail	0.0170524	74.6197	999	1
S40-A39	PBEC CTRL r3	Unknown	1		NRC	999	0	Fail	0.0170524	74.6773	999	1
S40-A40	PBEC CTRL r3	Unknown	1		NRC	999	0	Fail	0.0170524	74.6965	999	1
S40-A41	PBEC CTRL r3	Unknown	1		NRC	999	0	Fail	0.0170524	74.726	999	1
S40-A42	PBEC CTRL r3	Unknown	1		NRC	999	0	Fail	0.0170524	74.6897	999	1
S40-A43	PBEC CTRL r3	Unknown	1		NRC	999	0	Fail	0.0170524	74.7094	999	1
S40-A44	PBEC CTRL r3	Unknown	1		NRC	999	0	Fail	0.0170524	74.7727	999	1
S40-A45	PBEC CTRL r3	Unknown	1		NRC	999	0	Fail	0.0170524	74.8418	999	1
S40-A46	PBEC CTRL r3	Unknown	1		NRC	999	0	Fail	0.0170524	74.8894	999	1
S40-A47	PBEC CTRL r3	Unknown	1		NRC	999	0	Fail	0.0170524	74.9675	999	1
S40-A48	PBEC CTRL r3	Unknown	1		NRC	999	0	Fail	0.0170524	75.1074	999	1
S07-A01	PBEC TLR4 r1	Unknown	1	AGER	Test	22.2456	1	Pass	0.0170524	85.5281	999	1
S07-A02	PBEC TLR4 r1	Unknown	1	ALPK1	Test	18.2968	1	Pass	0.0170524	81.8953	999	1
S07-A03	PBEC TLR4 r1	Unknown	1	CAMP	Test	24.8467	1	Pass	0.0170524	81.6429	999	1
S07-A04	PBEC TLR4 r1	Unknown	1	CASP1	Test	17.2062	1	Pass	0.0170524	81.5614	999	1
S07-A05	PBEC TLR4 r1	Unknown	1	CCL2	Test	17.8104	1	Pass	0.0170524	83.1966	999	1
S07-A06	PBEC TLR4 r1	Unknown	1	ICAM1	Test	14.422	1	Pass	0.0170524	86.0475	999	1
S07-A07	PBEC TLR4 r1	Unknown	1	IL1b	Test	19.8894	1	Pass	0.0170524	79.1072	999	1
S07-A08	PBEC TLR4 r1	Unknown	1	IL-25	Test	999	0	Fail	0.0170524	999	999	0
S07-A09	PBEC TLR4 r1	Unknown	1	IL-33	Test	17.8026	1	Pass	0.0170524	78.7772	999	1
S07-A10	PBEC TLR4 r1	Unknown	1	IL-37	Test	999	0	Fail	0.0170524	999	999	0
S07-A11	PBEC TLR4 r1	Unknown	1	IL-6	Test	17.0953	1	Pass	0.0170524	80.2767	999	1
S07-A12	PBEC TLR4 r1	Unknown	1	CXCL8	Test	8.66468	1	Pass	0.0170524	78.9765	999	1
S07-A13	PBEC TLR4 r1	Unknown	1	IRAK1	Test	22.5713	0.951921	Pass	0.0170524	84.3657	999	1
S07-A14	PBEC TLR4 r1	Unknown	1	IRF5	Test	17.1493	1	Pass	0.0170524	82.7044	999	1
S07-A15	PBEC TLR4 r1	Unknown	1	IRF7	Test	15.7997	1	Pass	0.0170524	88.9725	999	1
S07-A16	PBEC TLR4 r1	Unknown	1	LYZ	Test	16.0357	1	Pass	0.0170524	80.8257	999	1
S07-A17	PBEC TLR4 r1	Unknown	1	MAPK3	Test	17.2271	1	Pass	0.0170524	86.8526	999	1
S07-A18	PBEC TLR4 r1	Unknown	1	MAPK8	Test	17.2236	1	Pass	0.0170524	80.6649	999	1
S07-A19	PBEC TLR4 r1	Unknown	1	MYD88	Test	17.4582	1	Pass	0.0170524	83.6469	999	1
S07-A20	PBEC TLR4 r1	Unknown	1	NRLC4	Test	999	0	Fail	0.0170524	999	999	0
S07-A21	PBEC TLR4 r1	Unknown	1	NLRP1	Test	999	0	Fail	0.0170524	999	999	0
S07-A22	PBEC TLR4 r1	Unknown	1	NLRP3	Test	999	0	Fail	0.0170524	999	999	0
S07-A23	PBEC TLR4 r1	Unknown	1	NOD1	Test	22.7272	1	Pass	0.0170524	84.2418	999	1
S07-A24	PBEC TLR4 r1	Unknown	1	NOD2	Test	22.1632	1	Pass	0.0170524	83.0197	999	1
S07-A25	PBEC TLR4 r1	Unknown	1	RELA	Test	15.3528	1	Pass	0.0170524	82.7125	999	1
S07-A26	PBEC TLR4 r1	Unknown	1	TLR2	Test	18.1688	1	Pass	0.0170524	78.5778	999	1
S07-A27	PBEC TLR4 r1	Unknown	1	TLR4	Test	20.1754	1	Pass	0.0170524	80.7147	999	1
S07-A28	PBEC TLR4 r1	Unknown	1	TNF	Test	20.8207	1	Pass	0.0170524	84.2576	999	1
S07-A29	PBEC TLR4 r1	Unknown	1	TRAF6	Test	19.1405	1	Pass	0.0170524	77.2069	999	1
S07-A30	PBEC TLR4 r1	Unknown	1	TSLP	Test	17.3176	1	Pass	0.0170524	80.1625	999	1
S07-A31	PBEC TLR4 r1	Unknown	1	ATP5F1B	Reference	24.6655	1	Pass	0.0170524	82.8817	999	1
S07-A32	PBEC TLR4 r1	Unknown	1	GAPDH	Reference	26.0323	1	Pass	0.0170524	84.7573	999	1
S07-A33	PBEC TLR4 r1	Unknown	1	RPL13A	Reference	24.6096	1	Pass	0.0170524	89.712	999	1
S07-A34	PBEC TLR4 r1	Unknown	1	YWHAZ	Reference	999	0	Fail	0.0170524	999	999	0
S07-A35	PBEC TLR4 r1	Unknown	1	blank	NRC	999	0	Fail	0.0170524	999	999	0
S07-A36	PBEC TLR4 r1	Unknown	1		NRC	999	0	Fail	0.0170524	999	999	0
S07-A37	PBEC TLR4 r1	Unknown	1		NRC	999	0	Fail	0.0170524	999	999	0
S07-A38	PBEC TLR4 r1	Unknown	1		NRC	999	0	Fail	0.0170524	999	999	0
S07-A39	PBEC TLR4 r1	Unknown	1		NRC	999	0	Fail	0.0170524	999	999	0
S07-A40	PBEC TLR4 r1	Unknown	1		NRC	999	0	Fail	0.0170524	999	999	0
S07-A41	PBEC TLR4 r1	Unknown	1		NRC	999	0	Fail	0.0170524	999	999	0
S07-A42	PBEC TLR4 r1	Unknown	1		NRC	999	0	Fail	0.0170524	999	999	0
S07-A43	PBEC TLR4 r1	Unknown	1		NRC	999	0	Fail	0.0170524	999	999	0
S07-A44	PBEC TLR4 r1	Unknown	1		NRC	999	0	Fail	0.0170524	999	999	0
S07-A45	PBEC TLR4 r1	Unknown	1		NRC	999	0	Fail	0.0170524	999	999	0
S07-A46	PBEC TLR4 r1	Unknown	1		NRC	999	0	Fail	0.0170524	999	999	0
S07-A47	PBEC TLR4 r1	Unknown	1		NRC	999	0	Fail	0.0170524	999	999	0
S07-A48	PBEC TLR4 r1	Unknown	1		NRC	999	0	Fail	0.0170524	999	999	0
S39-A01	PBEC TLR4 r3	Unknown	1	AGER	Test	19.1689	1	Pass	0.0170524	85.7565	999	1
S39-A02	PBEC TLR4 r3	Unknown	1	ALPK1	Test	14.849	1	Pass	0.0170524	81.9784	999	1
S39-A03	PBEC TLR4 r3	Unknown	1	CAMP	Test	21.557	1	Pass	0.0170524	81.6415	999	1
S39-A04	PBEC TLR4 r3	Unknown	1	CASP1	Test	14.1926	1	Pass	0.0170524	81.6124	999	1
S39-A05	PBEC TLR4 r3	Unknown	1	CCL2	Test	24.2147	1	Pass	0.0170524	83.3409	999	1
S39-A06	PBEC TLR4 r3	Unknown	1	ICAM1	Test	12.7602	1	Pass	0.0170524	86.1067	999	1
S39-A07	PBEC TLR4 r3	Unknown	1	IL1b	Test	16.9234	1	Pass	0.0170524	79.1001	999	1
S39-A08	PBEC TLR4 r3	Unknown	1	IL-25	Test	999	0	Fail	0.0170524	74.4767	999	1
S39-A09	PBEC TLR4 r3	Unknown	1	IL-33	Test	16.1362	1	Pass	0.0170524	78.7855	999	1
S39-A10	PBEC TLR4 r3	Unknown	1	IL-37	Test	23.6493	1	Pass	0.0170524	84.0407	999	1
S39-A11	PBEC TLR4 r3	Unknown	1	IL-6	Test	19.2061	1	Pass	0.0170524	80.2822	999	1
S39-A12	PBEC TLR4 r3	Unknown	1	CXCL8	Test	8.05375	1	Pass	0.0170524	78.9794	999	1
S39-A13	PBEC TLR4 r3	Unknown	1	IRAK1	Test	19.4689	0.927273	Pass	0.0170524	84.3276	999	1
S39-A14	PBEC TLR4 r3	Unknown	1	IRF5	Test	14.4088	1	Pass	0.0170524	82.7394	999	1
S39-A15	PBEC TLR4 r3	Unknown	1	IRF7	Test	13.1985	1	Pass	0.0170524	88.9975	999	1
S39-A16	PBEC TLR4 r3	Unknown	1	LYZ	Test	12.7448	1	Pass	0.0170524	80.8461	999	1
S39-A17	PBEC TLR4 r3	Unknown	1	MAPK3	Test	14.6538	1	Pass	0.0170524	86.8914	999	1
S39-A18	PBEC TLR4 r3	Unknown	1	MAPK8	Test	14.5608	1	Pass	0.0170524	80.6797	999	1
S39-A19	PBEC TLR4 r3	Unknown	1	MYD88	Test	14.3096	1	Pass	0.0170524	83.6518	999	1
S39-A20	PBEC TLR4 r3	Unknown	1	NRLC4	Test	999	0	Fail	0.0170524	74.4642	999	1
S39-A21	PBEC TLR4 r3	Unknown	1	NLRP1	Test	20.9135	1	Pass	0.0170524	83.1441	999	1
S39-A22	PBEC TLR4 r3	Unknown	1	NLRP3	Test	999	0	Fail	0.0170524	74.4923	999	1
S39-A23	PBEC TLR4 r3	Unknown	1	NOD1	Test	17.9735	1	Pass	0.0170524	83.0234	999	1
S39-A24	PBEC TLR4 r3	Unknown	1	NOD2	Test	16.5306	1	Pass	0.0170524	82.9009	999	1
S39-A25	PBEC TLR4 r3	Unknown	1	RELA	Test	11.756	1	Pass	0.0170524	82.7675	999	1
S39-A26	PBEC TLR4 r3	Unknown	1	TLR2	Test	14.7125	1	Pass	0.0170524	78.4259	999	1
S39-A27	PBEC TLR4 r3	Unknown	1	TLR4	Test	19.5154	1	Pass	0.0170524	80.8547	999	1
S39-A28	PBEC TLR4 r3	Unknown	1	TNF	Test	17.7368	1	Pass	0.0170524	84.1981	999	1
S39-A29	PBEC TLR4 r3	Unknown	1	TRAF6	Test	15.0433	1	Pass	0.0170524	77.1757	999	1
S39-A30	PBEC TLR4 r3	Unknown	1	TSLP	Test	13.4821	1	Pass	0.0170524	80.1241	999	1
S39-A31	PBEC TLR4 r3	Unknown	1	ATP5F1B	Reference	23.0777	1	Pass	0.0170524	82.8849	999	1
S39-A32	PBEC TLR4 r3	Unknown	1	GAPDH	Reference	21.4215	1	Pass	0.0170524	84.6911	999	1
S39-A33	PBEC TLR4 r3	Unknown	1	RPL13A	Reference	22.0439	1	Pass	0.0170524	89.8201	999	1
S39-A34	PBEC TLR4 r3	Unknown	1	YWHAZ	Reference	24.8221	1	Pass	0.0170524	79.2473	999	1
S39-A35	PBEC TLR4 r3	Unknown	1	blank	NRC	999	0	Fail	0.0170524	74.526	999	1
S39-A36	PBEC TLR4 r3	Unknown	1		NRC	999	0	Fail	0.0170524	74.5545	999	1
S39-A37	PBEC TLR4 r3	Unknown	1		NRC	999	0	Fail	0.0170524	74.548	999	1
S39-A38	PBEC TLR4 r3	Unknown	1		NRC	999	0	Fail	0.0170524	74.5399	999	1
S39-A39	PBEC TLR4 r3	Unknown	1		NRC	999	0	Fail	0.0170524	74.5216	999	1
S39-A40	PBEC TLR4 r3	Unknown	1		NRC	999	0	Fail	0.0170524	74.6261	999	1
S39-A41	PBEC TLR4 r3	Unknown	1		NRC	999	0	Fail	0.0170524	74.641	999	1
S39-A42	PBEC TLR4 r3	Unknown	1		NRC	999	0	Fail	0.0170524	74.6553	999	1
S39-A43	PBEC TLR4 r3	Unknown	1		NRC	999	0	Fail	0.0170524	74.6917	999	1
S39-A44	PBEC TLR4 r3	Unknown	1		NRC	999	0	Fail	0.0170524	74.7368	999	1
S39-A45	PBEC TLR4 r3	Unknown	1		NRC	999	0	Fail	0.0170524	74.7531	999	1
S39-A46	PBEC TLR4 r3	Unknown	1		NRC	999	0	Fail	0.0170524	74.8427	999	1
S39-A47	PBEC TLR4 r3	Unknown	1		NRC	999	0	Fail	0.0170524	74.9336	999	1
S39-A48	PBEC TLR4 r3	Unknown	1		NRC	999	0	Fail	0.0170524	75.0486	999	1
S12-A01	NEC 1158 r1	Unknown	1	AGER	Test	18.3559	1	Pass	0.0170524	85.8254	999	1
S12-A02	NEC 1158 r1	Unknown	1	ALPK1	Test	14.0758	1	Pass	0.0170524	81.9777	999	1
S12-A03	NEC 1158 r1	Unknown	1	CAMP	Test	21.0648	1	Pass	0.0170524	81.6136	999	1
S12-A04	NEC 1158 r1	Unknown	1	CASP1	Test	12.8827	1	Pass	0.0170524	81.6152	999	1
S12-A05	NEC 1158 r1	Unknown	1	CCL2	Test	16.2616	1	Pass	0.0170524	83.1904	999	1
S12-A06	NEC 1158 r1	Unknown	1	ICAM1	Test	10.9606	1	Pass	0.0170524	86.1085	999	1
S12-A07	NEC 1158 r1	Unknown	1	IL1b	Test	13.4285	1	Pass	0.0170524	79.147	999	1
S12-A08	NEC 1158 r1	Unknown	1	IL-25	Test	999	0	Fail	0.0170524	74.4607	999	1
S12-A09	NEC 1158 r1	Unknown	1	IL-33	Test	18.5789	1	Pass	0.0170524	78.7926	999	1
S12-A10	NEC 1158 r1	Unknown	1	IL-37	Test	999	0	Fail	0.0170524	74.4549	999	1
S12-A11	NEC 1158 r1	Unknown	1	IL-6	Test	16.7765	1	Pass	0.0170524	80.316	999	1
S12-A12	NEC 1158 r1	Unknown	1	CXCL8	Test	8.33944	1	Pass	0.0170524	78.9922	999	1
S12-A13	NEC 1158 r1	Unknown	1	IRAK1	Test	17.484	0.942052	Pass	0.0170524	84.3034	999	1
S12-A14	NEC 1158 r1	Unknown	1	IRF5	Test	14.1956	1	Pass	0.0170524	82.7547	999	1
S12-A15	NEC 1158 r1	Unknown	1	IRF7	Test	12.6603	1	Pass	0.0170524	88.9843	999	1
S12-A16	NEC 1158 r1	Unknown	1	LYZ	Test	14.3234	1	Pass	0.0170524	80.8287	999	1
S12-A17	NEC 1158 r1	Unknown	1	MAPK3	Test	14.065	1	Pass	0.0170524	86.8808	999	1
S12-A18	NEC 1158 r1	Unknown	1	MAPK8	Test	13.7096	1	Pass	0.0170524	80.7111	999	1
S12-A19	NEC 1158 r1	Unknown	1	MYD88	Test	12.5517	1	Pass	0.0170524	83.6781	999	1
S12-A20	NEC 1158 r1	Unknown	1	NRLC4	Test	999	0	Fail	0.0170524	74.426	999	1
S12-A21	NEC 1158 r1	Unknown	1	NLRP1	Test	18.2365	1	Pass	0.0170524	83.2206	999	1
S12-A22	NEC 1158 r1	Unknown	1	NLRP3	Test	21.0536	1	Pass	0.0170524	80.1208	999	1
S12-A23	NEC 1158 r1	Unknown	1	NOD1	Test	17.9915	1	Pass	0.0170524	83.9493	999	1
S12-A24	NEC 1158 r1	Unknown	1	NOD2	Test	16.9684	1	Pass	0.0170524	82.9219	999	1
S12-A25	NEC 1158 r1	Unknown	1	RELA	Test	11.1456	1	Pass	0.0170524	82.7632	999	1
S12-A26	NEC 1158 r1	Unknown	1	TLR2	Test	13.4383	1	Pass	0.0170524	78.4394	999	1
S12-A27	NEC 1158 r1	Unknown	1	TLR4	Test	15.1033	1	Pass	0.0170524	80.8221	999	1
S12-A28	NEC 1158 r1	Unknown	1	TNF	Test	16.9322	1	Pass	0.0170524	84.173	999	1
S12-A29	NEC 1158 r1	Unknown	1	TRAF6	Test	13.7289	1	Pass	0.0170524	77.1469	999	1
S12-A30	NEC 1158 r1	Unknown	1	TSLP	Test	16.2076	1	Pass	0.0170524	80.0587	999	1
S12-A31	NEC 1158 r1	Unknown	1	ATP5F1B	Reference	24.8271	1	Pass	0.0170524	82.9025	999	1
S12-A32	NEC 1158 r1	Unknown	1	GAPDH	Reference	20.5084	1	Pass	0.0170524	84.7235	999	1
S12-A33	NEC 1158 r1	Unknown	1	RPL13A	Reference	21.8217	1	Pass	0.0170524	89.4374	999	1
S12-A34	NEC 1158 r1	Unknown	1	YWHAZ	Reference	25.3017	1	Pass	0.0170524	79.2469	999	1
S12-A35	NEC 1158 r1	Unknown	1	blank	NRC	999	0	Fail	0.0170524	74.4717	999	1
S12-A36	NEC 1158 r1	Unknown	1		NRC	999	0	Fail	0.0170524	74.475	999	1
S12-A37	NEC 1158 r1	Unknown	1		NRC	999	0	Fail	0.0170524	74.4738	999	1
S12-A38	NEC 1158 r1	Unknown	1		NRC	999	0	Fail	0.0170524	74.4838	999	1
S12-A39	NEC 1158 r1	Unknown	1		NRC	999	0	Fail	0.0170524	74.4951	999	1
S12-A40	NEC 1158 r1	Unknown	1		NRC	999	0	Fail	0.0170524	74.4928	999	1
S12-A41	NEC 1158 r1	Unknown	1		NRC	999	0	Fail	0.0170524	74.4994	999	1
S12-A42	NEC 1158 r1	Unknown	1		NRC	999	0	Fail	0.0170524	74.5129	999	1
S12-A43	NEC 1158 r1	Unknown	1		NRC	999	0	Fail	0.0170524	74.5408	999	1
S12-A44	NEC 1158 r1	Unknown	1		NRC	999	0	Fail	0.0170524	74.6448	999	1
S12-A45	NEC 1158 r1	Unknown	1		NRC	999	0	Fail	0.0170524	74.6771	999	1
S12-A46	NEC 1158 r1	Unknown	1		NRC	999	0	Fail	0.0170524	74.6964	999	1
S12-A47	NEC 1158 r1	Unknown	1		NRC	999	0	Fail	0.0170524	74.8212	999	1
S12-A48	NEC 1158 r1	Unknown	1		NRC	999	0	Fail	0.0170524	74.944	999	1
S38-A01	PBEC TLR2 r3	Unknown	1	AGER	Test	19.1131	1	Pass	0.0170524	83.8125	999	1
S38-A02	PBEC TLR2 r3	Unknown	1	ALPK1	Test	15.0479	1	Pass	0.0170524	81.9802	999	1
S38-A03	PBEC TLR2 r3	Unknown	1	CAMP	Test	22.1065	1	Pass	0.0170524	81.5625	999	1
S38-A04	PBEC TLR2 r3	Unknown	1	CASP1	Test	14.16	1	Pass	0.0170524	81.6081	999	1
S38-A05	PBEC TLR2 r3	Unknown	1	CCL2	Test	20.4631	1	Pass	0.0170524	83.2835	999	1
S38-A06	PBEC TLR2 r3	Unknown	1	ICAM1	Test	12.039	1	Pass	0.0170524	86.0899	999	1
S38-A07	PBEC TLR2 r3	Unknown	1	IL1b	Test	16.5585	1	Pass	0.0170524	79.1778	999	1
S38-A08	PBEC TLR2 r3	Unknown	1	IL-25	Test	999	0	Fail	0.0170524	999	999	0
S38-A09	PBEC TLR2 r3	Unknown	1	IL-33	Test	16.4738	1	Pass	0.0170524	78.8095	999	1
S38-A10	PBEC TLR2 r3	Unknown	1	IL-37	Test	25.1546	0.998741	Pass	0.0170524	83.9514	999	1
S38-A11	PBEC TLR2 r3	Unknown	1	IL-6	Test	20.248	1	Pass	0.0170524	80.1375	999	1
S38-A12	PBEC TLR2 r3	Unknown	1	CXCL8	Test	7.10078	1	Pass	0.0170524	78.9928	999	1
S38-A13	PBEC TLR2 r3	Unknown	1	IRAK1	Test	19.2971	0.917212	Pass	0.0170524	84.3175	999	1
S38-A14	PBEC TLR2 r3	Unknown	1	IRF5	Test	14.6954	1	Pass	0.0170524	82.7358	999	1
S38-A15	PBEC TLR2 r3	Unknown	1	IRF7	Test	13.2231	1	Pass	0.0170524	88.9615	999	1
S38-A16	PBEC TLR2 r3	Unknown	1	LYZ	Test	12.8587	1	Pass	0.0170524	80.8214	999	1
S38-A17	PBEC TLR2 r3	Unknown	1	MAPK3	Test	14.5866	1	Pass	0.0170524	86.8583	999	1
S38-A18	PBEC TLR2 r3	Unknown	1	MAPK8	Test	14.7221	1	Pass	0.0170524	80.6905	999	1
S38-A19	PBEC TLR2 r3	Unknown	1	MYD88	Test	14.0717	1	Pass	0.0170524	83.6289	999	1
S38-A20	PBEC TLR2 r3	Unknown	1	NRLC4	Test	25.9333	0.997532	Pass	0.0170524	77.1674	999	1
S38-A21	PBEC TLR2 r3	Unknown	1	NLRP1	Test	21.1082	1	Pass	0.0170524	83.1113	999	1
S38-A22	PBEC TLR2 r3	Unknown	1	NLRP3	Test	999	0	Fail	0.0170524	999	999	0
S38-A23	PBEC TLR2 r3	Unknown	1	NOD1	Test	18.0448	1	Pass	0.0170524	82.5605	999	1
S38-A24	PBEC TLR2 r3	Unknown	1	NOD2	Test	17.2177	1	Pass	0.0170524	82.7699	999	1
S38-A25	PBEC TLR2 r3	Unknown	1	RELA	Test	11.7549	1	Pass	0.0170524	82.7449	999	1
S38-A26	PBEC TLR2 r3	Unknown	1	TLR2	Test	14.1687	1	Pass	0.0170524	78.4148	999	1
S38-A27	PBEC TLR2 r3	Unknown	1	TLR4	Test	18.9021	1	Pass	0.0170524	80.7821	999	1
S38-A28	PBEC TLR2 r3	Unknown	1	TNF	Test	16.4182	1	Pass	0.0170524	84.1366	999	1
S38-A29	PBEC TLR2 r3	Unknown	1	TRAF6	Test	15.157	1	Pass	0.0170524	77.1815	999	1
S38-A30	PBEC TLR2 r3	Unknown	1	TSLP	Test	13.2999	1	Pass	0.0170524	80.1134	999	1
S38-A31	PBEC TLR2 r3	Unknown	1	ATP5F1B	Reference	23.6945	1	Pass	0.0170524	82.8996	999	1
S38-A32	PBEC TLR2 r3	Unknown	1	GAPDH	Reference	20.8695	1	Pass	0.0170524	84.5867	999	1
S38-A33	PBEC TLR2 r3	Unknown	1	RPL13A	Reference	22.141	1	Pass	0.0170524	89.7935	999	1
S38-A34	PBEC TLR2 r3	Unknown	1	YWHAZ	Reference	24.474	1	Pass	0.0170524	79.1941	999	1
S38-A35	PBEC TLR2 r3	Unknown	1	blank	NRC	999	0	Fail	0.0170524	999	999	0
S38-A36	PBEC TLR2 r3	Unknown	1		NRC	999	0	Fail	0.0170524	999	999	0
S38-A37	PBEC TLR2 r3	Unknown	1		NRC	999	0	Fail	0.0170524	999	999	0
S38-A38	PBEC TLR2 r3	Unknown	1		NRC	999	0	Fail	0.0170524	999	999	0
S38-A39	PBEC TLR2 r3	Unknown	1		NRC	999	0	Fail	0.0170524	999	999	0
S38-A40	PBEC TLR2 r3	Unknown	1		NRC	999	0	Fail	0.0170524	999	999	0
S38-A41	PBEC TLR2 r3	Unknown	1		NRC	999	0	Fail	0.0170524	999	999	0
S38-A42	PBEC TLR2 r3	Unknown	1		NRC	999	0	Fail	0.0170524	999	999	0
S38-A43	PBEC TLR2 r3	Unknown	1		NRC	999	0	Fail	0.0170524	999	999	0
S38-A44	PBEC TLR2 r3	Unknown	1		NRC	999	0	Fail	0.0170524	999	999	0
S38-A45	PBEC TLR2 r3	Unknown	1		NRC	999	0	Fail	0.0170524	999	999	0
S38-A46	PBEC TLR2 r3	Unknown	1		NRC	999	0	Fail	0.0170524	999	999	0
S38-A47	PBEC TLR2 r3	Unknown	1		NRC	999	0	Fail	0.0170524	999	999	0
S38-A48	PBEC TLR2 r3	Unknown	1		NRC	999	0	Fail	0.0170524	999	999	0
S11-A01	NEC 375 r1	Unknown	1	AGER	Test	18.4071	1	Pass	0.0170524	85.0541	999	1
S11-A02	NEC 375 r1	Unknown	1	ALPK1	Test	15.3838	1	Pass	0.0170524	82.0071	999	1
S11-A03	NEC 375 r1	Unknown	1	CAMP	Test	20.7457	1	Pass	0.0170524	81.6213	999	1
S11-A04	NEC 375 r1	Unknown	1	CASP1	Test	12.7621	1	Pass	0.0170524	81.6214	999	1
S11-A05	NEC 375 r1	Unknown	1	CCL2	Test	9.72582	1	Pass	0.0170524	83.2901	999	1
S11-A06	NEC 375 r1	Unknown	1	ICAM1	Test	9.36203	1	Pass	0.0170524	86.1333	999	1
S11-A07	NEC 375 r1	Unknown	1	IL1b	Test	9.77556	1	Pass	0.0170524	79.1946	999	1
S11-A08	NEC 375 r1	Unknown	1	IL-25	Test	24.748	1	Pass	0.0170524	75.0185	999	1
S11-A09	NEC 375 r1	Unknown	1	IL-33	Test	19.7319	1	Pass	0.0170524	78.8784	999	1
S11-A10	NEC 375 r1	Unknown	1	IL-37	Test	25.9301	1	Pass	0.0170524	74.3108	999	1
S11-A11	NEC 375 r1	Unknown	1	IL-6	Test	11.0702	1	Pass	0.0170524	80.35	999	1
S11-A12	NEC 375 r1	Unknown	1	CXCL8	Test	6.82586	1	Pass	0.0170524	79.0058	999	1
S11-A13	NEC 375 r1	Unknown	1	IRAK1	Test	16.5127	0.950925	Pass	0.0170524	84.3173	999	1
S11-A14	NEC 375 r1	Unknown	1	IRF5	Test	16.2859	1	Pass	0.0170524	82.7449	999	1
S11-A15	NEC 375 r1	Unknown	1	IRF7	Test	11.3864	1	Pass	0.0170524	89.0097	999	1
S11-A16	NEC 375 r1	Unknown	1	LYZ	Test	19.0675	1	Pass	0.0170524	80.7849	999	1
S11-A17	NEC 375 r1	Unknown	1	MAPK3	Test	14.1578	1	Pass	0.0170524	86.8842	999	1
S11-A18	NEC 375 r1	Unknown	1	MAPK8	Test	13.453	1	Pass	0.0170524	80.7271	999	1
S11-A19	NEC 375 r1	Unknown	1	MYD88	Test	11.0184	1	Pass	0.0170524	83.689	999	1
S11-A20	NEC 375 r1	Unknown	1	NRLC4	Test	999	0	Fail	0.0170524	74.5052	999	1
S11-A21	NEC 375 r1	Unknown	1	NLRP1	Test	16.4388	1	Pass	0.0170524	83.2709	999	1
S11-A22	NEC 375 r1	Unknown	1	NLRP3	Test	23.9709	1	Pass	0.0170524	80.262	999	1
S11-A23	NEC 375 r1	Unknown	1	NOD1	Test	16.787	1	Pass	0.0170524	84.0639	999	1
S11-A24	NEC 375 r1	Unknown	1	NOD2	Test	14.4997	1	Pass	0.0170524	82.9682	999	1
S11-A25	NEC 375 r1	Unknown	1	RELA	Test	10.8628	1	Pass	0.0170524	82.7704	999	1
S11-A26	NEC 375 r1	Unknown	1	TLR2	Test	11.3957	1	Pass	0.0170524	78.58	999	1
S11-A27	NEC 375 r1	Unknown	1	TLR4	Test	16.6691	1	Pass	0.0170524	80.8241	999	1
S11-A28	NEC 375 r1	Unknown	1	TNF	Test	13.1514	1	Pass	0.0170524	84.178	999	1
S11-A29	NEC 375 r1	Unknown	1	TRAF6	Test	13.118	1	Pass	0.0170524	77.1474	999	1
S11-A30	NEC 375 r1	Unknown	1	TSLP	Test	17.3508	1	Pass	0.0170524	80.1055	999	1
S11-A31	NEC 375 r1	Unknown	1	ATP5F1B	Reference	24.2207	1	Pass	0.0170524	82.911	999	1
S11-A32	NEC 375 r1	Unknown	1	GAPDH	Reference	21.7369	1	Pass	0.0170524	84.7327	999	1
S11-A33	NEC 375 r1	Unknown	1	RPL13A	Reference	21.6782	1	Pass	0.0170524	89.7951	999	1
S11-A34	NEC 375 r1	Unknown	1	YWHAZ	Reference	21.9955	1	Pass	0.0170524	79.2975	999	1
S11-A35	NEC 375 r1	Unknown	1	blank	NRC	999	0	Fail	0.0170524	74.4774	999	1
S11-A36	NEC 375 r1	Unknown	1		NRC	999	0	Fail	0.0170524	74.4851	999	1
S11-A37	NEC 375 r1	Unknown	1		NRC	999	0	Fail	0.0170524	74.4839	999	1
S11-A38	NEC 375 r1	Unknown	1		NRC	999	0	Fail	0.0170524	74.4886	999	1
S11-A39	NEC 375 r1	Unknown	1		NRC	999	0	Fail	0.0170524	74.4984	999	1
S11-A40	NEC 375 r1	Unknown	1		NRC	999	0	Fail	0.0170524	74.5069	999	1
S11-A41	NEC 375 r1	Unknown	1		NRC	999	0	Fail	0.0170524	74.5235	999	1
S11-A42	NEC 375 r1	Unknown	1		NRC	999	0	Fail	0.0170524	74.6041	999	1
S11-A43	NEC 375 r1	Unknown	1		NRC	999	0	Fail	0.0170524	74.6307	999	1
S11-A44	NEC 375 r1	Unknown	1		NRC	999	0	Fail	0.0170524	74.6534	999	1
S11-A45	NEC 375 r1	Unknown	1		NRC	999	0	Fail	0.0170524	74.69	999	1
S11-A46	NEC 375 r1	Unknown	1		NRC	999	0	Fail	0.0170524	74.7634	999	1
S11-A47	NEC 375 r1	Unknown	1		NRC	999	0	Fail	0.0170524	74.8462	999	1
S11-A48	NEC 375 r1	Unknown	1		NRC	999	0	Fail	0.0170524	74.9659	999	1
S37-A01	PBEC 11931 r3	Unknown	1	AGER	Test	18.4922	1	Pass	0.0170524	84.7939	999	1
S37-A02	PBEC 11931 r3	Unknown	1	ALPK1	Test	14.7013	1	Pass	0.0170524	81.9916	999	1
S37-A03	PBEC 11931 r3	Unknown	1	CAMP	Test	21.1346	1	Pass	0.0170524	81.6698	999	1
S37-A04	PBEC 11931 r3	Unknown	1	CASP1	Test	13.8226	1	Pass	0.0170524	81.654	999	1
S37-A05	PBEC 11931 r3	Unknown	1	CCL2	Test	23.8485	1	Pass	0.0170524	83.7862	999	1
S37-A06	PBEC 11931 r3	Unknown	1	ICAM1	Test	12.0943	1	Pass	0.0170524	86.1113	999	1
S37-A07	PBEC 11931 r3	Unknown	1	IL1b	Test	15.3962	1	Pass	0.0170524	79.159	999	1
S37-A08	PBEC 11931 r3	Unknown	1	IL-25	Test	999	0	Fail	0.0170524	74.6685	999	1
S37-A09	PBEC 11931 r3	Unknown	1	IL-33	Test	15.753	1	Pass	0.0170524	78.8039	999	1
S37-A10	PBEC 11931 r3	Unknown	1	IL-37	Test	24.2024	1	Pass	0.0170524	83.9227	999	1
S37-A11	PBEC 11931 r3	Unknown	1	IL-6	Test	18.7822	1	Pass	0.0170524	80.2799	999	1
S37-A12	PBEC 11931 r3	Unknown	1	CXCL8	Test	7.03727	1	Pass	0.0170524	79.0107	999	1
S37-A13	PBEC 11931 r3	Unknown	1	IRAK1	Test	18.4915	0.9357	Pass	0.0170524	84.3426	999	1
S37-A14	PBEC 11931 r3	Unknown	1	IRF5	Test	14.2328	1	Pass	0.0170524	82.7582	999	1
S37-A15	PBEC 11931 r3	Unknown	1	IRF7	Test	12.3402	1	Pass	0.0170524	88.9875	999	1
S37-A16	PBEC 11931 r3	Unknown	1	LYZ	Test	11.9749	1	Pass	0.0170524	80.859	999	1
S37-A17	PBEC 11931 r3	Unknown	1	MAPK3	Test	14.1127	1	Pass	0.0170524	86.8951	999	1
S37-A18	PBEC 11931 r3	Unknown	1	MAPK8	Test	14.2899	1	Pass	0.0170524	80.7162	999	1
S37-A19	PBEC 11931 r3	Unknown	1	MYD88	Test	13.8707	1	Pass	0.0170524	83.6732	999	1
S37-A20	PBEC 11931 r3	Unknown	1	NRLC4	Test	999	0	Fail	0.0170524	74.5316	999	1
S37-A21	PBEC 11931 r3	Unknown	1	NLRP1	Test	20.7126	1	Pass	0.0170524	83.0832	999	1
S37-A22	PBEC 11931 r3	Unknown	1	NLRP3	Test	999	0	Fail	0.0170524	74.6239	999	1
S37-A23	PBEC 11931 r3	Unknown	1	NOD1	Test	18.4587	1	Pass	0.0170524	82.0781	999	1
S37-A24	PBEC 11931 r3	Unknown	1	NOD2	Test	16.2933	1	Pass	0.0170524	82.9894	999	1
S37-A25	PBEC 11931 r3	Unknown	1	RELA	Test	11.2735	1	Pass	0.0170524	82.7745	999	1
S37-A26	PBEC 11931 r3	Unknown	1	TLR2	Test	13.6081	1	Pass	0.0170524	78.4527	999	1
S37-A27	PBEC 11931 r3	Unknown	1	TLR4	Test	20.2649	1	Pass	0.0170524	80.9025	999	1
S37-A28	PBEC 11931 r3	Unknown	1	TNF	Test	16.5119	1	Pass	0.0170524	84.2316	999	1
S37-A29	PBEC 11931 r3	Unknown	1	TRAF6	Test	14.856	1	Pass	0.0170524	77.169	999	1
S37-A30	PBEC 11931 r3	Unknown	1	TSLP	Test	12.8965	1	Pass	0.0170524	80.1386	999	1
S37-A31	PBEC 11931 r3	Unknown	1	ATP5F1B	Reference	23.4228	1	Pass	0.0170524	82.7626	999	1
S37-A32	PBEC 11931 r3	Unknown	1	GAPDH	Reference	20.3	1	Pass	0.0170524	84.7247	999	1
S37-A33	PBEC 11931 r3	Unknown	1	RPL13A	Reference	21.2673	1	Pass	0.0170524	89.7788	999	1
S37-A34	PBEC 11931 r3	Unknown	1	YWHAZ	Reference	23.9113	1	Pass	0.0170524	79.2723	999	1
S37-A35	PBEC 11931 r3	Unknown	1	blank	NRC	999	0	Fail	0.0170524	74.6595	999	1
S37-A36	PBEC 11931 r3	Unknown	1		NRC	999	0	Fail	0.0170524	74.6602	999	1
S37-A37	PBEC 11931 r3	Unknown	1		NRC	999	0	Fail	0.0170524	74.6824	999	1
S37-A38	PBEC 11931 r3	Unknown	1		NRC	999	0	Fail	0.0170524	74.6795	999	1
S37-A39	PBEC 11931 r3	Unknown	1		NRC	999	0	Fail	0.0170524	74.6968	999	1
S37-A40	PBEC 11931 r3	Unknown	1		NRC	999	0	Fail	0.0170524	74.6936	999	1
S37-A41	PBEC 11931 r3	Unknown	1		NRC	999	0	Fail	0.0170524	74.7157	999	1
S37-A42	PBEC 11931 r3	Unknown	1		NRC	999	0	Fail	0.0170524	74.7344	999	1
S37-A43	PBEC 11931 r3	Unknown	1		NRC	999	0	Fail	0.0170524	74.7761	999	1
S37-A44	PBEC 11931 r3	Unknown	1		NRC	999	0	Fail	0.0170524	74.7875	999	1
S37-A45	PBEC 11931 r3	Unknown	1		NRC	999	0	Fail	0.0170524	74.8335	999	1
S37-A46	PBEC 11931 r3	Unknown	1		NRC	999	0	Fail	0.0170524	74.9118	999	1
S37-A47	PBEC 11931 r3	Unknown	1		NRC	999	0	Fail	0.0170524	74.9932	999	1
S37-A48	PBEC 11931 r3	Unknown	1		NRC	999	0	Fail	0.0170524	75.1075	999	1
S10-A01	NEC 162 r1	Unknown	1	AGER	Test	18.4241	1	Pass	0.0170524	85.2632	999	1
S10-A02	NEC 162 r1	Unknown	1	ALPK1	Test	14.8834	1	Pass	0.0170524	81.9708	999	1
S10-A03	NEC 162 r1	Unknown	1	CAMP	Test	20.5044	1	Pass	0.0170524	81.5532	999	1
S10-A04	NEC 162 r1	Unknown	1	CASP1	Test	13.2269	1	Pass	0.0170524	81.6381	999	1
S10-A05	NEC 162 r1	Unknown	1	CCL2	Test	13.9243	1	Pass	0.0170524	83.2157	999	1
S10-A06	NEC 162 r1	Unknown	1	ICAM1	Test	10.9652	1	Pass	0.0170524	86.0623	999	1
S10-A07	NEC 162 r1	Unknown	1	IL1b	Test	12.0422	1	Pass	0.0170524	79.1915	999	1
S10-A08	NEC 162 r1	Unknown	1	IL-25	Test	999	0	Fail	0.0170524	74.7064	999	1
S10-A09	NEC 162 r1	Unknown	1	IL-33	Test	20.1226	1	Pass	0.0170524	78.7565	999	1
S10-A10	NEC 162 r1	Unknown	1	IL-37	Test	999	0	Fail	0.0170524	74.6916	999	1
S10-A11	NEC 162 r1	Unknown	1	IL-6	Test	15.9009	1	Pass	0.0170524	80.3629	999	1
S10-A12	NEC 162 r1	Unknown	1	CXCL8	Test	7.906	1	Pass	0.0170524	79.0075	999	1
S10-A13	NEC 162 r1	Unknown	1	IRAK1	Test	17.9617	0.961373	Pass	0.0170524	84.3251	999	1
S10-A14	NEC 162 r1	Unknown	1	IRF5	Test	16.1272	1	Pass	0.0170524	82.6818	999	1
S10-A15	NEC 162 r1	Unknown	1	IRF7	Test	13.3597	1	Pass	0.0170524	88.9487	999	1
S10-A16	NEC 162 r1	Unknown	1	LYZ	Test	16.2648	1	Pass	0.0170524	80.842	999	1
S10-A17	NEC 162 r1	Unknown	1	MAPK3	Test	14.7863	1	Pass	0.0170524	86.8638	999	1
S10-A18	NEC 162 r1	Unknown	1	MAPK8	Test	14.1027	1	Pass	0.0170524	80.6943	999	1
S10-A19	NEC 162 r1	Unknown	1	MYD88	Test	12.5724	1	Pass	0.0170524	83.6792	999	1
S10-A20	NEC 162 r1	Unknown	1	NRLC4	Test	999	0	Fail	0.0170524	74.6431	999	1
S10-A21	NEC 162 r1	Unknown	1	NLRP1	Test	18.239	1	Pass	0.0170524	83.255	999	1
S10-A22	NEC 162 r1	Unknown	1	NLRP3	Test	999	0	Fail	0.0170524	74.6472	999	1
S10-A23	NEC 162 r1	Unknown	1	NOD1	Test	17.6458	1	Pass	0.0170524	84.0172	999	1
S10-A24	NEC 162 r1	Unknown	1	NOD2	Test	17.0523	1	Pass	0.0170524	82.9641	999	1
S10-A25	NEC 162 r1	Unknown	1	RELA	Test	11.7572	1	Pass	0.0170524	82.7591	999	1
S10-A26	NEC 162 r1	Unknown	1	TLR2	Test	13.241	1	Pass	0.0170524	78.5701	999	1
S10-A27	NEC 162 r1	Unknown	1	TLR4	Test	16.6054	1	Pass	0.0170524	80.8435	999	1
S10-A28	NEC 162 r1	Unknown	1	TNF	Test	16.7549	1	Pass	0.0170524	84.1741	999	1
S10-A29	NEC 162 r1	Unknown	1	TRAF6	Test	14.1708	1	Pass	0.0170524	77.1484	999	1
S10-A30	NEC 162 r1	Unknown	1	TSLP	Test	17.7646	1	Pass	0.0170524	80.1833	999	1
S10-A31	NEC 162 r1	Unknown	1	ATP5F1B	Reference	23.775	1	Pass	0.0170524	82.9096	999	1
S10-A32	NEC 162 r1	Unknown	1	GAPDH	Reference	21.1401	1	Pass	0.0170524	84.744	999	1
S10-A33	NEC 162 r1	Unknown	1	RPL13A	Reference	22.6583	1	Pass	0.0170524	89.7989	999	1
S10-A34	NEC 162 r1	Unknown	1	YWHAZ	Reference	23.0125	1	Pass	0.0170524	79.2919	999	1
S10-A35	NEC 162 r1	Unknown	1	blank	NRC	999	0	Fail	0.0170524	74.6963	999	1
S10-A36	NEC 162 r1	Unknown	1		NRC	999	0	Fail	0.0170524	74.6995	999	1
S10-A37	NEC 162 r1	Unknown	1		NRC	999	0	Fail	0.0170524	74.7131	999	1
S10-A38	NEC 162 r1	Unknown	1		NRC	999	0	Fail	0.0170524	74.7084	999	1
S10-A39	NEC 162 r1	Unknown	1		NRC	999	0	Fail	0.0170524	74.724	999	1
S10-A40	NEC 162 r1	Unknown	1		NRC	999	0	Fail	0.0170524	74.7194	999	1
S10-A41	NEC 162 r1	Unknown	1		NRC	999	0	Fail	0.0170524	74.7451	999	1
S10-A42	NEC 162 r1	Unknown	1		NRC	999	0	Fail	0.0170524	74.7545	999	1
S10-A43	NEC 162 r1	Unknown	1		NRC	999	0	Fail	0.0170524	74.7867	999	1
S10-A44	NEC 162 r1	Unknown	1		NRC	999	0	Fail	0.0170524	74.8075	999	1
S10-A45	NEC 162 r1	Unknown	1		NRC	999	0	Fail	0.0170524	74.8552	999	1
S10-A46	NEC 162 r1	Unknown	1		NRC	999	0	Fail	0.0170524	74.9174	999	1
S10-A47	NEC 162 r1	Unknown	1		NRC	999	0	Fail	0.0170524	74.9913	999	1
S10-A48	NEC 162 r1	Unknown	1		NRC	999	0	Fail	0.0170524	75.1219	999	1
S36-A01	PBEC 1158 r3	Unknown	1	AGER	Test	18.3091	1	Pass	0.0170524	84.2314	999	1
S36-A02	PBEC 1158 r3	Unknown	1	ALPK1	Test	13.5091	1	Pass	0.0170524	81.9902	999	1
S36-A03	PBEC 1158 r3	Unknown	1	CAMP	Test	19.9189	1	Pass	0.0170524	81.6953	999	1
S36-A04	PBEC 1158 r3	Unknown	1	CASP1	Test	12.9778	1	Pass	0.0170524	81.6155	999	1
S36-A05	PBEC 1158 r3	Unknown	1	CCL2	Test	20.0642	1	Pass	0.0170524	83.6163	999	1
S36-A06	PBEC 1158 r3	Unknown	1	ICAM1	Test	10.7062	1	Pass	0.0170524	86.1047	999	1
S36-A07	PBEC 1158 r3	Unknown	1	IL1b	Test	12.861	1	Pass	0.0170524	79.1623	999	1
S36-A08	PBEC 1158 r3	Unknown	1	IL-25	Test	27.1987	0.948681	Pass	0.0170524	74.3371	999	1
S36-A09	PBEC 1158 r3	Unknown	1	IL-33	Test	15.0979	1	Pass	0.0170524	78.7845	999	1
S36-A10	PBEC 1158 r3	Unknown	1	IL-37	Test	24.1783	1	Pass	0.0170524	83.8745	999	1
S36-A11	PBEC 1158 r3	Unknown	1	IL-6	Test	20.234	1	Pass	0.0170524	80.1591	999	1
S36-A12	PBEC 1158 r3	Unknown	1	CXCL8	Test	5.69573	1	Pass	0.0170524	78.9993	999	1
S36-A13	PBEC 1158 r3	Unknown	1	IRAK1	Test	17.2899	0.941883	Pass	0.0170524	84.2927	999	1
S36-A14	PBEC 1158 r3	Unknown	1	IRF5	Test	13.6139	1	Pass	0.0170524	82.749	999	1
S36-A15	PBEC 1158 r3	Unknown	1	IRF7	Test	11.3634	1	Pass	0.0170524	88.9725	999	1
S36-A16	PBEC 1158 r3	Unknown	1	LYZ	Test	11.5433	1	Pass	0.0170524	80.8281	999	1
S36-A17	PBEC 1158 r3	Unknown	1	MAPK3	Test	13.2921	1	Pass	0.0170524	86.8782	999	1
S36-A18	PBEC 1158 r3	Unknown	1	MAPK8	Test	13.4109	1	Pass	0.0170524	80.7052	999	1
S36-A19	PBEC 1158 r3	Unknown	1	MYD88	Test	12.4705	1	Pass	0.0170524	83.6474	999	1
S36-A20	PBEC 1158 r3	Unknown	1	NRLC4	Test	999	0	Fail	0.0170524	74.4017	999	1
S36-A21	PBEC 1158 r3	Unknown	1	NLRP1	Test	19.9932	1	Pass	0.0170524	83.0417	999	1
S36-A22	PBEC 1158 r3	Unknown	1	NLRP3	Test	999	0	Fail	0.0170524	74.3972	999	1
S36-A23	PBEC 1158 r3	Unknown	1	NOD1	Test	17.4958	1	Pass	0.0170524	82.3094	999	1
S36-A24	PBEC 1158 r3	Unknown	1	NOD2	Test	15.4137	1	Pass	0.0170524	82.9065	999	1
S36-A25	PBEC 1158 r3	Unknown	1	RELA	Test	10.0547	1	Pass	0.0170524	82.7492	999	1
S36-A26	PBEC 1158 r3	Unknown	1	TLR2	Test	11.9356	1	Pass	0.0170524	78.4388	999	1
S36-A27	PBEC 1158 r3	Unknown	1	TLR4	Test	18.5614	1	Pass	0.0170524	80.8122	999	1
S36-A28	PBEC 1158 r3	Unknown	1	TNF	Test	15.5542	1	Pass	0.0170524	84.1375	999	1
S36-A29	PBEC 1158 r3	Unknown	1	TRAF6	Test	13.3724	1	Pass	0.0170524	77.1411	999	1
S36-A30	PBEC 1158 r3	Unknown	1	TSLP	Test	12.4598	1	Pass	0.0170524	80.1109	999	1
S36-A31	PBEC 1158 r3	Unknown	1	ATP5F1B	Reference	22.6464	1	Pass	0.0170524	82.8908	999	1
S36-A32	PBEC 1158 r3	Unknown	1	GAPDH	Reference	19.8851	1	Pass	0.0170524	84.6157	999	1
S36-A33	PBEC 1158 r3	Unknown	1	RPL13A	Reference	20.7195	1	Pass	0.0170524	89.7003	999	1
S36-A34	PBEC 1158 r3	Unknown	1	YWHAZ	Reference	22.541	1	Pass	0.0170524	79.2699	999	1
S36-A35	PBEC 1158 r3	Unknown	1	blank	NRC	999	0	Fail	0.0170524	74.4405	999	1
S36-A36	PBEC 1158 r3	Unknown	1		NRC	999	0	Fail	0.0170524	74.4441	999	1
S36-A37	PBEC 1158 r3	Unknown	1		NRC	999	0	Fail	0.0170524	74.4503	999	1
S36-A38	PBEC 1158 r3	Unknown	1		NRC	999	0	Fail	0.0170524	74.4509	999	1
S36-A39	PBEC 1158 r3	Unknown	1		NRC	999	0	Fail	0.0170524	74.4599	999	1
S36-A40	PBEC 1158 r3	Unknown	1		NRC	999	0	Fail	0.0170524	74.4777	999	1
S36-A41	PBEC 1158 r3	Unknown	1		NRC	999	0	Fail	0.0170524	74.4787	999	1
S36-A42	PBEC 1158 r3	Unknown	1		NRC	999	0	Fail	0.0170524	74.5002	999	1
S36-A43	PBEC 1158 r3	Unknown	1		NRC	999	0	Fail	0.0170524	74.5201	999	1
S36-A44	PBEC 1158 r3	Unknown	1		NRC	999	0	Fail	0.0170524	74.6277	999	1
S36-A45	PBEC 1158 r3	Unknown	1		NRC	999	0	Fail	0.0170524	74.6635	999	1
S36-A46	PBEC 1158 r3	Unknown	1		NRC	999	0	Fail	0.0170524	74.7372	999	1
S36-A47	PBEC 1158 r3	Unknown	1		NRC	999	0	Fail	0.0170524	74.8239	999	1
S36-A48	PBEC 1158 r3	Unknown	1		NRC	999	0	Fail	0.0170524	74.9718	999	1
S15-A01	NEC TLR4 r1	Unknown	1	AGER	Test	17.9826	1	Pass	0.0170524	85.8298	999	1
S15-A02	NEC TLR4 r1	Unknown	1	ALPK1	Test	14.265	1	Pass	0.0170524	81.9588	999	1
S15-A03	NEC TLR4 r1	Unknown	1	CAMP	Test	19.8627	1	Pass	0.0170524	81.4039	999	1
S15-A04	NEC TLR4 r1	Unknown	1	CASP1	Test	11.7359	1	Pass	0.0170524	81.5995	999	1
S15-A05	NEC TLR4 r1	Unknown	1	CCL2	Test	12.4067	1	Pass	0.0170524	83.2179	999	1
S15-A06	NEC TLR4 r1	Unknown	1	ICAM1	Test	9.95396	1	Pass	0.0170524	86.0932	999	1
S15-A07	NEC TLR4 r1	Unknown	1	IL1b	Test	11.6739	1	Pass	0.0170524	79.1805	999	1
S15-A08	NEC TLR4 r1	Unknown	1	IL-25	Test	999	0	Fail	0.0170524	74.4873	999	1
S15-A09	NEC TLR4 r1	Unknown	1	IL-33	Test	17.5097	1	Pass	0.0170524	78.8368	999	1
S15-A10	NEC TLR4 r1	Unknown	1	IL-37	Test	999	0	Fail	0.0170524	74.4581	999	1
S15-A11	NEC TLR4 r1	Unknown	1	IL-6	Test	15.4445	1	Pass	0.0170524	80.3286	999	1
S15-A12	NEC TLR4 r1	Unknown	1	CXCL8	Test	6.74488	1	Pass	0.0170524	79.0252	999	1
S15-A13	NEC TLR4 r1	Unknown	1	IRAK1	Test	16.8742	0.976005	Pass	0.0170524	84.3038	999	1
S15-A14	NEC TLR4 r1	Unknown	1	IRF5	Test	15.4508	1	Pass	0.0170524	82.7655	999	1
S15-A15	NEC TLR4 r1	Unknown	1	IRF7	Test	12.8205	1	Pass	0.0170524	89.0001	999	1
S15-A16	NEC TLR4 r1	Unknown	1	LYZ	Test	15.3699	1	Pass	0.0170524	80.7951	999	1
S15-A17	NEC TLR4 r1	Unknown	1	MAPK3	Test	13.8838	1	Pass	0.0170524	86.8711	999	1
S15-A18	NEC TLR4 r1	Unknown	1	MAPK8	Test	12.8161	1	Pass	0.0170524	80.6658	999	1
S15-A19	NEC TLR4 r1	Unknown	1	MYD88	Test	11.6715	1	Pass	0.0170524	83.6713	999	1
S15-A20	NEC TLR4 r1	Unknown	1	NRLC4	Test	999	0	Fail	0.0170524	74.3891	999	1
S15-A21	NEC TLR4 r1	Unknown	1	NLRP1	Test	16.7512	1	Pass	0.0170524	83.3641	999	1
S15-A22	NEC TLR4 r1	Unknown	1	NLRP3	Test	23.1091	1	Pass	0.0170524	80.2367	999	1
S15-A23	NEC TLR4 r1	Unknown	1	NOD1	Test	17.0079	1	Pass	0.0170524	83.9892	999	1
S15-A24	NEC TLR4 r1	Unknown	1	NOD2	Test	17.1954	1	Pass	0.0170524	82.964	999	1
S15-A25	NEC TLR4 r1	Unknown	1	RELA	Test	10.5051	1	Pass	0.0170524	82.7879	999	1
S15-A26	NEC TLR4 r1	Unknown	1	TLR2	Test	11.803	1	Pass	0.0170524	78.6172	999	1
S15-A27	NEC TLR4 r1	Unknown	1	TLR4	Test	13.4405	1	Pass	0.0170524	80.7529	999	1
S15-A28	NEC TLR4 r1	Unknown	1	TNF	Test	15.8785	1	Pass	0.0170524	84.1757	999	1
S15-A29	NEC TLR4 r1	Unknown	1	TRAF6	Test	12.7829	1	Pass	0.0170524	77.1943	999	1
S15-A30	NEC TLR4 r1	Unknown	1	TSLP	Test	16.3816	1	Pass	0.0170524	80.1074	999	1
S15-A31	NEC TLR4 r1	Unknown	1	ATP5F1B	Reference	23.6743	1	Pass	0.0170524	82.691	999	1
S15-A32	NEC TLR4 r1	Unknown	1	GAPDH	Reference	20.0834	1	Pass	0.0170524	84.6799	999	1
S15-A33	NEC TLR4 r1	Unknown	1	RPL13A	Reference	21.4212	1	Pass	0.0170524	89.7534	999	1
S15-A34	NEC TLR4 r1	Unknown	1	YWHAZ	Reference	21.7228	1	Pass	0.0170524	79.2849	999	1
S15-A35	NEC TLR4 r1	Unknown	1	blank	NRC	999	0	Fail	0.0170524	74.4608	999	1
S15-A36	NEC TLR4 r1	Unknown	1		NRC	999	0	Fail	0.0170524	74.4612	999	1
S15-A37	NEC TLR4 r1	Unknown	1		NRC	999	0	Fail	0.0170524	74.4698	999	1
S15-A38	NEC TLR4 r1	Unknown	1		NRC	999	0	Fail	0.0170524	74.4723	999	1
S15-A39	NEC TLR4 r1	Unknown	1		NRC	999	0	Fail	0.0170524	74.475	999	1
S15-A40	NEC TLR4 r1	Unknown	1		NRC	999	0	Fail	0.0170524	74.4896	999	1
S15-A41	NEC TLR4 r1	Unknown	1		NRC	999	0	Fail	0.0170524	74.4961	999	1
S15-A42	NEC TLR4 r1	Unknown	1		NRC	999	0	Fail	0.0170524	74.5105	999	1
S15-A43	NEC TLR4 r1	Unknown	1		NRC	999	0	Fail	0.0170524	74.5256	999	1
S15-A44	NEC TLR4 r1	Unknown	1		NRC	999	0	Fail	0.0170524	74.6505	999	1
S15-A45	NEC TLR4 r1	Unknown	1		NRC	999	0	Fail	0.0170524	74.6807	999	1
S15-A46	NEC TLR4 r1	Unknown	1		NRC	999	0	Fail	0.0170524	74.7479	999	1
S15-A47	NEC TLR4 r1	Unknown	1		NRC	999	0	Fail	0.0170524	74.8273	999	1
S15-A48	NEC TLR4 r1	Unknown	1		NRC	999	0	Fail	0.0170524	74.962	999	1
S35-A01	PBEC 375 r3	Unknown	1	AGER	Test	20.5281	1	Pass	0.0170524	84.9912	999	1
S35-A02	PBEC 375 r3	Unknown	1	ALPK1	Test	14.6848	1	Pass	0.0170524	81.9861	999	1
S35-A03	PBEC 375 r3	Unknown	1	CAMP	Test	21.6925	1	Pass	0.0170524	81.6364	999	1
S35-A04	PBEC 375 r3	Unknown	1	CASP1	Test	14.0157	1	Pass	0.0170524	81.645	999	1
S35-A05	PBEC 375 r3	Unknown	1	CCL2	Test	19.6539	1	Pass	0.0170524	83.58	999	1
S35-A06	PBEC 375 r3	Unknown	1	ICAM1	Test	11.9631	1	Pass	0.0170524	86.0991	999	1
S35-A07	PBEC 375 r3	Unknown	1	IL1b	Test	14.7827	1	Pass	0.0170524	79.1564	999	1
S35-A08	PBEC 375 r3	Unknown	1	IL-25	Test	27.3575	0.951869	Pass	0.0170524	77.2813	999	1
S35-A09	PBEC 375 r3	Unknown	1	IL-33	Test	16.7749	1	Pass	0.0170524	78.8027	999	1
S35-A10	PBEC 375 r3	Unknown	1	IL-37	Test	26.9483	1	Pass	0.0170524	83.9879	999	1
S35-A11	PBEC 375 r3	Unknown	1	IL-6	Test	19.2322	1	Pass	0.0170524	80.3653	999	1
S35-A12	PBEC 375 r3	Unknown	1	CXCL8	Test	7.76677	1	Pass	0.0170524	78.9951	999	1
S35-A13	PBEC 375 r3	Unknown	1	IRAK1	Test	19.2231	0.922374	Pass	0.0170524	84.342	999	1
S35-A14	PBEC 375 r3	Unknown	1	IRF5	Test	14.7958	1	Pass	0.0170524	82.746	999	1
S35-A15	PBEC 375 r3	Unknown	1	IRF7	Test	13.2073	1	Pass	0.0170524	88.9833	999	1
S35-A16	PBEC 375 r3	Unknown	1	LYZ	Test	12.9287	1	Pass	0.0170524	80.8773	999	1
S35-A17	PBEC 375 r3	Unknown	1	MAPK3	Test	14.9727	1	Pass	0.0170524	86.8876	999	1
S35-A18	PBEC 375 r3	Unknown	1	MAPK8	Test	14.9978	1	Pass	0.0170524	80.7244	999	1
S35-A19	PBEC 375 r3	Unknown	1	MYD88	Test	14.1524	1	Pass	0.0170524	83.6335	999	1
S35-A20	PBEC 375 r3	Unknown	1	NRLC4	Test	999	0	Fail	0.0170524	999	999	0
S35-A21	PBEC 375 r3	Unknown	1	NLRP1	Test	20.2405	1	Pass	0.0170524	83.0251	999	1
S35-A22	PBEC 375 r3	Unknown	1	NLRP3	Test	999	0	Fail	0.0170524	999	999	0
S35-A23	PBEC 375 r3	Unknown	1	NOD1	Test	17.6187	1	Pass	0.0170524	83.2825	999	1
S35-A24	PBEC 375 r3	Unknown	1	NOD2	Test	16.7744	1	Pass	0.0170524	82.9278	999	1
S35-A25	PBEC 375 r3	Unknown	1	RELA	Test	11.8393	1	Pass	0.0170524	82.7402	999	1
S35-A26	PBEC 375 r3	Unknown	1	TLR2	Test	13.9324	1	Pass	0.0170524	78.4525	999	1
S35-A27	PBEC 375 r3	Unknown	1	TLR4	Test	19.9835	1	Pass	0.0170524	80.8804	999	1
S35-A28	PBEC 375 r3	Unknown	1	TNF	Test	15.7926	1	Pass	0.0170524	84.1989	999	1
S35-A29	PBEC 375 r3	Unknown	1	TRAF6	Test	15.0213	1	Pass	0.0170524	77.1869	999	1
S35-A30	PBEC 375 r3	Unknown	1	TSLP	Test	12.9587	1	Pass	0.0170524	80.1135	999	1
S35-A31	PBEC 375 r3	Unknown	1	ATP5F1B	Reference	23.3169	1	Pass	0.0170524	82.9031	999	1
S35-A32	PBEC 375 r3	Unknown	1	GAPDH	Reference	21.1034	1	Pass	0.0170524	84.7257	999	1
S35-A33	PBEC 375 r3	Unknown	1	RPL13A	Reference	22.6367	1	Pass	0.0170524	89.7207	999	1
S35-A34	PBEC 375 r3	Unknown	1	YWHAZ	Reference	23.8755	1	Pass	0.0170524	79.2712	999	1
S35-A35	PBEC 375 r3	Unknown	1	blank	NRC	999	0	Fail	0.0170524	999	999	0
S35-A36	PBEC 375 r3	Unknown	1		NRC	999	0	Fail	0.0170524	999	999	0
S35-A37	PBEC 375 r3	Unknown	1		NRC	999	0	Fail	0.0170524	999	999	0
S35-A38	PBEC 375 r3	Unknown	1		NRC	999	0	Fail	0.0170524	999	999	0
S35-A39	PBEC 375 r3	Unknown	1		NRC	999	0	Fail	0.0170524	999	999	0
S35-A40	PBEC 375 r3	Unknown	1		NRC	999	0	Fail	0.0170524	999	999	0
S35-A41	PBEC 375 r3	Unknown	1		NRC	999	0	Fail	0.0170524	999	999	0
S35-A42	PBEC 375 r3	Unknown	1		NRC	999	0	Fail	0.0170524	999	999	0
S35-A43	PBEC 375 r3	Unknown	1		NRC	999	0	Fail	0.0170524	999	999	0
S35-A44	PBEC 375 r3	Unknown	1		NRC	999	0	Fail	0.0170524	999	999	0
S35-A45	PBEC 375 r3	Unknown	1		NRC	999	0	Fail	0.0170524	999	999	0
S35-A46	PBEC 375 r3	Unknown	1		NRC	999	0	Fail	0.0170524	999	999	0
S35-A47	PBEC 375 r3	Unknown	1		NRC	999	0	Fail	0.0170524	999	999	0
S35-A48	PBEC 375 r3	Unknown	1		NRC	999	0	Fail	0.0170524	999	999	0
S14-A01	NEC TLR2 r1	Unknown	1	AGER	Test	19.189	1	Pass	0.0170524	85.7419	999	1
S14-A02	NEC TLR2 r1	Unknown	1	ALPK1	Test	15.4703	1	Pass	0.0170524	81.9632	999	1
S14-A03	NEC TLR2 r1	Unknown	1	CAMP	Test	24.5203	1	Pass	0.0170524	81.7007	999	1
S14-A04	NEC TLR2 r1	Unknown	1	CASP1	Test	12.5198	1	Pass	0.0170524	81.6085	999	1
S14-A05	NEC TLR2 r1	Unknown	1	CCL2	Test	12.2	1	Pass	0.0170524	83.2425	999	1
S14-A06	NEC TLR2 r1	Unknown	1	ICAM1	Test	9.99154	1	Pass	0.0170524	86.0782	999	1
S14-A07	NEC TLR2 r1	Unknown	1	IL1b	Test	11.0881	1	Pass	0.0170524	79.1476	999	1
S14-A08	NEC TLR2 r1	Unknown	1	IL-25	Test	24.5126	1	Pass	0.0170524	77.2951	999	1
S14-A09	NEC TLR2 r1	Unknown	1	IL-33	Test	18.5738	1	Pass	0.0170524	78.8279	999	1
S14-A10	NEC TLR2 r1	Unknown	1	IL-37	Test	25.3913	1	Pass	0.0170524	83.9953	999	1
S14-A11	NEC TLR2 r1	Unknown	1	IL-6	Test	14.0419	1	Pass	0.0170524	80.3112	999	1
S14-A12	NEC TLR2 r1	Unknown	1	CXCL8	Test	8.47421	1	Pass	0.0170524	78.9992	999	1
S14-A13	NEC TLR2 r1	Unknown	1	IRAK1	Test	16.7382	0.966394	Pass	0.0170524	84.2798	999	1
S14-A14	NEC TLR2 r1	Unknown	1	IRF5	Test	16.1587	1	Pass	0.0170524	82.7388	999	1
S14-A15	NEC TLR2 r1	Unknown	1	IRF7	Test	12.488	1	Pass	0.0170524	88.948	999	1
S14-A16	NEC TLR2 r1	Unknown	1	LYZ	Test	18.5558	1	Pass	0.0170524	80.7625	999	1
S14-A17	NEC TLR2 r1	Unknown	1	MAPK3	Test	14.3294	1	Pass	0.0170524	86.8539	999	1
S14-A18	NEC TLR2 r1	Unknown	1	MAPK8	Test	13.7953	1	Pass	0.0170524	80.7054	999	1
S14-A19	NEC TLR2 r1	Unknown	1	MYD88	Test	11.41	1	Pass	0.0170524	83.6586	999	1
S14-A20	NEC TLR2 r1	Unknown	1	NRLC4	Test	999	0	Fail	0.0170524	74.5181	999	1
S14-A21	NEC TLR2 r1	Unknown	1	NLRP1	Test	16.5461	1	Pass	0.0170524	83.271	999	1
S14-A22	NEC TLR2 r1	Unknown	1	NLRP3	Test	21.9614	1	Pass	0.0170524	80.163	999	1
S14-A23	NEC TLR2 r1	Unknown	1	NOD1	Test	16.9229	1	Pass	0.0170524	84.0196	999	1
S14-A24	NEC TLR2 r1	Unknown	1	NOD2	Test	15.9584	1	Pass	0.0170524	82.9712	999	1
S14-A25	NEC TLR2 r1	Unknown	1	RELA	Test	11.1311	1	Pass	0.0170524	82.7491	999	1
S14-A26	NEC TLR2 r1	Unknown	1	TLR2	Test	12.1536	1	Pass	0.0170524	78.4364	999	1
S14-A27	NEC TLR2 r1	Unknown	1	TLR4	Test	14.8983	1	Pass	0.0170524	80.7987	999	1
S14-A28	NEC TLR2 r1	Unknown	1	TNF	Test	14.6575	1	Pass	0.0170524	84.1637	999	1
S14-A29	NEC TLR2 r1	Unknown	1	TRAF6	Test	13.3539	1	Pass	0.0170524	77.167	999	1
S14-A30	NEC TLR2 r1	Unknown	1	TSLP	Test	17.658	1	Pass	0.0170524	80.1313	999	1
S14-A31	NEC TLR2 r1	Unknown	1	ATP5F1B	Reference	23.2643	1	Pass	0.0170524	82.8997	999	1
S14-A32	NEC TLR2 r1	Unknown	1	GAPDH	Reference	22.0742	1	Pass	0.0170524	84.4563	999	1
S14-A33	NEC TLR2 r1	Unknown	1	RPL13A	Reference	22.8405	1	Pass	0.0170524	89.8473	999	1
S14-A34	NEC TLR2 r1	Unknown	1	YWHAZ	Reference	24.8946	1	Pass	0.0170524	79.0412	999	1
S14-A35	NEC TLR2 r1	Unknown	1	blank	NRC	999	0	Fail	0.0170524	74.542	999	1
S14-A36	NEC TLR2 r1	Unknown	1		NRC	999	0	Fail	0.0170524	74.5508	999	1
S14-A37	NEC TLR2 r1	Unknown	1		NRC	999	0	Fail	0.0170524	74.5477	999	1
S14-A38	NEC TLR2 r1	Unknown	1		NRC	999	0	Fail	0.0170524	74.6233	999	1
S14-A39	NEC TLR2 r1	Unknown	1		NRC	999	0	Fail	0.0170524	74.6278	999	1
S14-A40	NEC TLR2 r1	Unknown	1		NRC	999	0	Fail	0.0170524	74.6224	999	1
S14-A41	NEC TLR2 r1	Unknown	1		NRC	999	0	Fail	0.0170524	74.6444	999	1
S14-A42	NEC TLR2 r1	Unknown	1		NRC	999	0	Fail	0.0170524	74.6636	999	1
S14-A43	NEC TLR2 r1	Unknown	1		NRC	999	0	Fail	0.0170524	74.6781	999	1
S14-A44	NEC TLR2 r1	Unknown	1		NRC	999	0	Fail	0.0170524	74.7126	999	1
S14-A45	NEC TLR2 r1	Unknown	1		NRC	999	0	Fail	0.0170524	74.7516	999	1
S14-A46	NEC TLR2 r1	Unknown	1		NRC	999	0	Fail	0.0170524	74.8265	999	1
S14-A47	NEC TLR2 r1	Unknown	1		NRC	999	0	Fail	0.0170524	74.9085	999	1
S14-A48	NEC TLR2 r1	Unknown	1		NRC	999	0	Fail	0.0170524	75.0299	999	1
S34-A01	PBEC 162 R3	Unknown	1	AGER	Test	19.2144	1	Pass	0.0170524	84.8642	999	1
S34-A02	PBEC 162 R3	Unknown	1	ALPK1	Test	14.17	1	Pass	0.0170524	81.9723	999	1
S34-A03	PBEC 162 R3	Unknown	1	CAMP	Test	19.6627	1	Pass	0.0170524	81.428	999	1
S34-A04	PBEC 162 R3	Unknown	1	CASP1	Test	13.127	1	Pass	0.0170524	81.6115	999	1
S34-A05	PBEC 162 R3	Unknown	1	CCL2	Test	20.0695	1	Pass	0.0170524	83.5928	999	1
S34-A06	PBEC 162 R3	Unknown	1	ICAM1	Test	11.3402	1	Pass	0.0170524	86.0745	999	1
S34-A07	PBEC 162 R3	Unknown	1	IL1b	Test	15.0132	1	Pass	0.0170524	79.1537	999	1
S34-A08	PBEC 162 R3	Unknown	1	IL-25	Test	23.8522	1	Pass	0.0170524	77.206	999	1
S34-A09	PBEC 162 R3	Unknown	1	IL-33	Test	15.4639	1	Pass	0.0170524	78.825	999	1
S34-A10	PBEC 162 R3	Unknown	1	IL-37	Test	25.1131	0.999291	Pass	0.0170524	83.9847	999	1
S34-A11	PBEC 162 R3	Unknown	1	IL-6	Test	18.3432	1	Pass	0.0170524	80.3542	999	1
S34-A12	PBEC 162 R3	Unknown	1	CXCL8	Test	6.30924	1	Pass	0.0170524	78.9963	999	1
S34-A13	PBEC 162 R3	Unknown	1	IRAK1	Test	17.808	0.960343	Pass	0.0170524	84.281	999	1
S34-A14	PBEC 162 R3	Unknown	1	IRF5	Test	13.5464	1	Pass	0.0170524	82.7457	999	1
S34-A15	PBEC 162 R3	Unknown	1	IRF7	Test	12.177	1	Pass	0.0170524	88.9619	999	1
S34-A16	PBEC 162 R3	Unknown	1	LYZ	Test	11.6732	1	Pass	0.0170524	80.853	999	1
S34-A17	PBEC 162 R3	Unknown	1	MAPK3	Test	13.5596	1	Pass	0.0170524	86.8623	999	1
S34-A18	PBEC 162 R3	Unknown	1	MAPK8	Test	13.9107	1	Pass	0.0170524	80.6871	999	1
S34-A19	PBEC 162 R3	Unknown	1	MYD88	Test	13.2014	1	Pass	0.0170524	83.6624	999	1
S34-A20	PBEC 162 R3	Unknown	1	NRLC4	Test	999	0	Fail	0.0170524	74.4871	999	1
S34-A21	PBEC 162 R3	Unknown	1	NLRP1	Test	19.7338	1	Pass	0.0170524	83.0155	999	1
S34-A22	PBEC 162 R3	Unknown	1	NLRP3	Test	999	0	Fail	0.0170524	74.4892	999	1
S34-A23	PBEC 162 R3	Unknown	1	NOD1	Test	17.4708	1	Pass	0.0170524	82.3772	999	1
S34-A24	PBEC 162 R3	Unknown	1	NOD2	Test	15.8402	1	Pass	0.0170524	82.9332	999	1
S34-A25	PBEC 162 R3	Unknown	1	RELA	Test	10.5714	1	Pass	0.0170524	82.7551	999	1
S34-A26	PBEC 162 R3	Unknown	1	TLR2	Test	13.2933	1	Pass	0.0170524	78.4366	999	1
S34-A27	PBEC 162 R3	Unknown	1	TLR4	Test	19.7649	1	Pass	0.0170524	80.9192	999	1
S34-A28	PBEC 162 R3	Unknown	1	TNF	Test	14.7612	1	Pass	0.0170524	84.2063	999	1
S34-A29	PBEC 162 R3	Unknown	1	TRAF6	Test	14.0975	1	Pass	0.0170524	77.1566	999	1
S34-A30	PBEC 162 R3	Unknown	1	TSLP	Test	12.1327	1	Pass	0.0170524	80.1257	999	1
S34-A31	PBEC 162 R3	Unknown	1	ATP5F1B	Reference	22.7178	1	Pass	0.0170524	82.8782	999	1
S34-A32	PBEC 162 R3	Unknown	1	GAPDH	Reference	20.0957	1	Pass	0.0170524	84.7021	999	1
S34-A33	PBEC 162 R3	Unknown	1	RPL13A	Reference	20.648	1	Pass	0.0170524	89.7477	999	1
S34-A34	PBEC 162 R3	Unknown	1	YWHAZ	Reference	23.3007	1	Pass	0.0170524	79.2591	999	1
S34-A35	PBEC 162 R3	Unknown	1	blank	NRC	999	0	Fail	0.0170524	74.5249	999	1
S34-A36	PBEC 162 R3	Unknown	1		NRC	999	0	Fail	0.0170524	74.5261	999	1
S34-A37	PBEC 162 R3	Unknown	1		NRC	999	0	Fail	0.0170524	74.5327	999	1
S34-A38	PBEC 162 R3	Unknown	1		NRC	999	0	Fail	0.0170524	74.6106	999	1
S34-A39	PBEC 162 R3	Unknown	1		NRC	999	0	Fail	0.0170524	74.6022	999	1
S34-A40	PBEC 162 R3	Unknown	1		NRC	999	0	Fail	0.0170524	74.6249	999	1
S34-A41	PBEC 162 R3	Unknown	1		NRC	999	0	Fail	0.0170524	74.6316	999	1
S34-A42	PBEC 162 R3	Unknown	1		NRC	999	0	Fail	0.0170524	74.6394	999	1
S34-A43	PBEC 162 R3	Unknown	1		NRC	999	0	Fail	0.0170524	74.6582	999	1
S34-A44	PBEC 162 R3	Unknown	1		NRC	999	0	Fail	0.0170524	74.6806	999	1
S34-A45	PBEC 162 R3	Unknown	1		NRC	999	0	Fail	0.0170524	74.7281	999	1
S34-A46	PBEC 162 R3	Unknown	1		NRC	999	0	Fail	0.0170524	74.7911	999	1
S34-A47	PBEC 162 R3	Unknown	1		NRC	999	0	Fail	0.0170524	74.888	999	1
S34-A48	PBEC 162 R3	Unknown	1		NRC	999	0	Fail	0.0170524	75.0378	999	1
S13-A01	NEC 11931 r1	Unknown	1	AGER	Test	18.9672	1	Pass	0.0170524	85.8143	999	1
S13-A02	NEC 11931 r1	Unknown	1	ALPK1	Test	15.0114	1	Pass	0.0170524	81.9408	999	1
S13-A03	NEC 11931 r1	Unknown	1	CAMP	Test	19.1537	1	Pass	0.0170524	81.3402	999	1
S13-A04	NEC 11931 r1	Unknown	1	CASP1	Test	12.3186	1	Pass	0.0170524	81.5817	999	1
S13-A05	NEC 11931 r1	Unknown	1	CCL2	Test	10.2818	1	Pass	0.0170524	83.1747	999	1
S13-A06	NEC 11931 r1	Unknown	1	ICAM1	Test	9.73602	1	Pass	0.0170524	86.0133	999	1
S13-A07	NEC 11931 r1	Unknown	1	IL1b	Test	10.7493	1	Pass	0.0170524	79.1557	999	1
S13-A08	NEC 11931 r1	Unknown	1	IL-25	Test	28.9007	0	Fail	0.0170524	74.2952	999	1
S13-A09	NEC 11931 r1	Unknown	1	IL-33	Test	18.9095	1	Pass	0.0170524	78.7847	999	1
S13-A10	NEC 11931 r1	Unknown	1	IL-37	Test	27.5603	0.924408	Pass	0.0170524	74.2546	999	1
S13-A11	NEC 11931 r1	Unknown	1	IL-6	Test	12.873	1	Pass	0.0170524	80.2901	999	1
S13-A12	NEC 11931 r1	Unknown	1	CXCL8	Test	7.01771	1	Pass	0.0170524	78.9809	999	1
S13-A13	NEC 11931 r1	Unknown	1	IRAK1	Test	16.4571	0.925199	Pass	0.0170524	84.222	999	1
S13-A14	NEC 11931 r1	Unknown	1	IRF5	Test	16.1998	1	Pass	0.0170524	82.686	999	1
S13-A15	NEC 11931 r1	Unknown	1	IRF7	Test	12.2857	1	Pass	0.0170524	88.9157	999	1
S13-A16	NEC 11931 r1	Unknown	1	LYZ	Test	17.0178	1	Pass	0.0170524	80.7818	999	1
S13-A17	NEC 11931 r1	Unknown	1	MAPK3	Test	13.833	1	Pass	0.0170524	86.7924	999	1
S13-A18	NEC 11931 r1	Unknown	1	MAPK8	Test	13.425	1	Pass	0.0170524	80.6798	999	1
S13-A19	NEC 11931 r1	Unknown	1	MYD88	Test	11.3881	1	Pass	0.0170524	83.6449	999	1
S13-A20	NEC 11931 r1	Unknown	1	NRLC4	Test	999	0	Fail	0.0170524	74.304	999	1
S13-A21	NEC 11931 r1	Unknown	1	NLRP1	Test	16.994	1	Pass	0.0170524	83.2363	999	1
S13-A22	NEC 11931 r1	Unknown	1	NLRP3	Test	24.5404	1	Pass	0.0170524	80.2817	999	1
S13-A23	NEC 11931 r1	Unknown	1	NOD1	Test	16.782	1	Pass	0.0170524	83.9737	999	1
S13-A24	NEC 11931 r1	Unknown	1	NOD2	Test	15.2796	1	Pass	0.0170524	82.8906	999	1
S13-A25	NEC 11931 r1	Unknown	1	RELA	Test	10.9668	1	Pass	0.0170524	82.7404	999	1
S13-A26	NEC 11931 r1	Unknown	1	TLR2	Test	11.7705	1	Pass	0.0170524	78.4441	999	1
S13-A27	NEC 11931 r1	Unknown	1	TLR4	Test	15.4723	1	Pass	0.0170524	80.7989	999	1
S13-A28	NEC 11931 r1	Unknown	1	TNF	Test	14.3197	1	Pass	0.0170524	84.1167	999	1
S13-A29	NEC 11931 r1	Unknown	1	TRAF6	Test	13.208	1	Pass	0.0170524	77.0855	999	1
S13-A30	NEC 11931 r1	Unknown	1	TSLP	Test	16.3636	1	Pass	0.0170524	80.0996	999	1
S13-A31	NEC 11931 r1	Unknown	1	ATP5F1B	Reference	23.792	1	Pass	0.0170524	82.8704	999	1
S13-A32	NEC 11931 r1	Unknown	1	GAPDH	Reference	21.3246	1	Pass	0.0170524	84.6311	999	1
S13-A33	NEC 11931 r1	Unknown	1	RPL13A	Reference	20.9618	1	Pass	0.0170524	89.5626	999	1
S13-A34	NEC 11931 r1	Unknown	1	YWHAZ	Reference	24.2329	1	Pass	0.0170524	79.2284	999	1
S13-A35	NEC 11931 r1	Unknown	1	blank	NRC	999	0	Fail	0.0170524	74.3317	999	1
S13-A36	NEC 11931 r1	Unknown	1		NRC	999	0	Fail	0.0170524	74.3401	999	1
S13-A37	NEC 11931 r1	Unknown	1		NRC	999	0	Fail	0.0170524	74.3413	999	1
S13-A38	NEC 11931 r1	Unknown	1		NRC	999	0	Fail	0.0170524	74.3445	999	1
S13-A39	NEC 11931 r1	Unknown	1		NRC	999	0	Fail	0.0170524	74.3478	999	1
S13-A40	NEC 11931 r1	Unknown	1		NRC	999	0	Fail	0.0170524	74.3604	999	1
S13-A41	NEC 11931 r1	Unknown	1		NRC	999	0	Fail	0.0170524	74.3619	999	1
S13-A42	NEC 11931 r1	Unknown	1		NRC	999	0	Fail	0.0170524	74.3728	999	1
S13-A43	NEC 11931 r1	Unknown	1		NRC	999	0	Fail	0.0170524	74.3887	999	1
S13-A44	NEC 11931 r1	Unknown	1		NRC	999	0	Fail	0.0170524	74.4154	999	1
S13-A45	NEC 11931 r1	Unknown	1		NRC	999	0	Fail	0.0170524	74.452	999	1
S13-A46	NEC 11931 r1	Unknown	1		NRC	999	0	Fail	0.0170524	74.5076	999	1
S13-A47	NEC 11931 r1	Unknown	1		NRC	999	0	Fail	0.0170524	74.6741	999	1
S13-A48	NEC 11931 r1	Unknown	1		NRC	999	0	Fail	0.0170524	74.8315	999	1
S33-A01	PBEC 398 r3	Unknown	1	AGER	Test	18.9661	1	Pass	0.0170524	85.6702	999	1
S33-A02	PBEC 398 r3	Unknown	1	ALPK1	Test	14.805	1	Pass	0.0170524	81.8945	999	1
S33-A03	PBEC 398 r3	Unknown	1	CAMP	Test	20.7682	1	Pass	0.0170524	81.5691	999	1
S33-A04	PBEC 398 r3	Unknown	1	CASP1	Test	13.8768	1	Pass	0.0170524	81.4282	999	1
S33-A05	PBEC 398 r3	Unknown	1	CCL2	Test	21.6821	1	Pass	0.0170524	83.3626	999	1
S33-A06	PBEC 398 r3	Unknown	1	ICAM1	Test	11.81	1	Pass	0.0170524	86.0552	999	1
S33-A07	PBEC 398 r3	Unknown	1	IL1b	Test	16.0824	1	Pass	0.0170524	79.0964	999	1
S33-A08	PBEC 398 r3	Unknown	1	IL-25	Test	999	0	Fail	0.0170524	74.4734	999	1
S33-A09	PBEC 398 r3	Unknown	1	IL-33	Test	16.1167	1	Pass	0.0170524	78.7687	999	1
S33-A10	PBEC 398 r3	Unknown	1	IL-37	Test	25.0452	0.997235	Pass	0.0170524	83.9255	999	1
S33-A11	PBEC 398 r3	Unknown	1	IL-6	Test	19.8537	1	Pass	0.0170524	80.3171	999	1
S33-A12	PBEC 398 r3	Unknown	1	CXCL8	Test	6.98787	1	Pass	0.0170524	78.9678	999	1
S33-A13	PBEC 398 r3	Unknown	1	IRAK1	Test	18.3784	0.933884	Pass	0.0170524	84.2967	999	1
S33-A14	PBEC 398 r3	Unknown	1	IRF5	Test	13.9472	1	Pass	0.0170524	82.7072	999	1
S33-A15	PBEC 398 r3	Unknown	1	IRF7	Test	12.305	1	Pass	0.0170524	88.9149	999	1
S33-A16	PBEC 398 r3	Unknown	1	LYZ	Test	12.1221	1	Pass	0.0170524	80.8025	999	1
S33-A17	PBEC 398 r3	Unknown	1	MAPK3	Test	14.0004	1	Pass	0.0170524	86.837	999	1
S33-A18	PBEC 398 r3	Unknown	1	MAPK8	Test	14.2667	1	Pass	0.0170524	80.673	999	1
S33-A19	PBEC 398 r3	Unknown	1	MYD88	Test	13.8494	1	Pass	0.0170524	83.6424	999	1
S33-A20	PBEC 398 r3	Unknown	1	NRLC4	Test	999	0	Fail	0.0170524	74.4544	999	1
S33-A21	PBEC 398 r3	Unknown	1	NLRP1	Test	20.6951	1	Pass	0.0170524	83.0884	999	1
S33-A22	PBEC 398 r3	Unknown	1	NLRP3	Test	999	0	Fail	0.0170524	74.46	999	1
S33-A23	PBEC 398 r3	Unknown	1	NOD1	Test	17.2145	1	Pass	0.0170524	82.7924	999	1
S33-A24	PBEC 398 r3	Unknown	1	NOD2	Test	16.3687	1	Pass	0.0170524	82.9466	999	1
S33-A25	PBEC 398 r3	Unknown	1	RELA	Test	11.1511	1	Pass	0.0170524	82.731	999	1
S33-A26	PBEC 398 r3	Unknown	1	TLR2	Test	13.9705	1	Pass	0.0170524	78.4266	999	1
S33-A27	PBEC 398 r3	Unknown	1	TLR4	Test	19.9178	1	Pass	0.0170524	80.8337	999	1
S33-A28	PBEC 398 r3	Unknown	1	TNF	Test	16.074	1	Pass	0.0170524	84.1756	999	1
S33-A29	PBEC 398 r3	Unknown	1	TRAF6	Test	14.7059	1	Pass	0.0170524	77.1542	999	1
S33-A30	PBEC 398 r3	Unknown	1	TSLP	Test	12.8548	1	Pass	0.0170524	80.1089	999	1
S33-A31	PBEC 398 r3	Unknown	1	ATP5F1B	Reference	24.2477	1	Pass	0.0170524	82.873	999	1
S33-A32	PBEC 398 r3	Unknown	1	GAPDH	Reference	20.5201	1	Pass	0.0170524	84.7002	999	1
S33-A33	PBEC 398 r3	Unknown	1	RPL13A	Reference	20.7657	1	Pass	0.0170524	89.6896	999	1
S33-A34	PBEC 398 r3	Unknown	1	YWHAZ	Reference	24.8537	1	Pass	0.0170524	79.2247	999	1
S33-A35	PBEC 398 r3	Unknown	1	blank	NRC	999	0	Fail	0.0170524	74.4707	999	1
S33-A36	PBEC 398 r3	Unknown	1		NRC	999	0	Fail	0.0170524	74.4861	999	1
S33-A37	PBEC 398 r3	Unknown	1		NRC	999	0	Fail	0.0170524	74.5005	999	1
S33-A38	PBEC 398 r3	Unknown	1		NRC	999	0	Fail	0.0170524	74.5062	999	1
S33-A39	PBEC 398 r3	Unknown	1		NRC	999	0	Fail	0.0170524	74.5103	999	1
S33-A40	PBEC 398 r3	Unknown	1		NRC	999	0	Fail	0.0170524	74.5151	999	1
S33-A41	PBEC 398 r3	Unknown	1		NRC	999	0	Fail	0.0170524	74.5411	999	1
S33-A42	PBEC 398 r3	Unknown	1		NRC	999	0	Fail	0.0170524	74.6132	999	1
S33-A43	PBEC 398 r3	Unknown	1		NRC	999	0	Fail	0.0170524	74.6339	999	1
S33-A44	PBEC 398 r3	Unknown	1		NRC	999	0	Fail	0.0170524	74.6548	999	1
S33-A45	PBEC 398 r3	Unknown	1		NRC	999	0	Fail	0.0170524	74.6887	999	1
S33-A46	PBEC 398 r3	Unknown	1		NRC	999	0	Fail	0.0170524	74.7495	999	1
S33-A47	PBEC 398 r3	Unknown	1		NRC	999	0	Fail	0.0170524	74.8552	999	1
S33-A48	PBEC 398 r3	Unknown	1		NRC	999	0	Fail	0.0170524	74.9932	999	1
S18-A01	PBEC 162 r2	Unknown	1	AGER	Test	20.1332	1	Pass	0.0170524	84.0454	999	1
S18-A02	PBEC 162 r2	Unknown	1	ALPK1	Test	16.8221	1	Pass	0.0170524	81.9626	999	1
S18-A03	PBEC 162 r2	Unknown	1	CAMP	Test	22.7504	1	Pass	0.0170524	81.6026	999	1
S18-A04	PBEC 162 r2	Unknown	1	CASP1	Test	15.108	1	Pass	0.0170524	81.5775	999	1
S18-A05	PBEC 162 r2	Unknown	1	CCL2	Test	11.4136	1	Pass	0.0170524	83.8751	999	1
S18-A06	PBEC 162 r2	Unknown	1	ICAM1	Test	9.50116	1	Pass	0.0170524	86.0472	999	1
S18-A07	PBEC 162 r2	Unknown	1	IL1b	Test	7.82829	1	Pass	0.0170524	79.14	999	1
S18-A08	PBEC 162 r2	Unknown	1	IL-25	Test	999	0	Fail	0.0170524	999	999	0
S18-A09	PBEC 162 r2	Unknown	1	IL-33	Test	18.7027	1	Pass	0.0170524	78.7949	999	1
S18-A10	PBEC 162 r2	Unknown	1	IL-37	Test	25.5082	1	Pass	0.0170524	83.9811	999	1
S18-A11	PBEC 162 r2	Unknown	1	IL-6	Test	9.90079	1	Pass	0.0170524	80.317	999	1
S18-A12	PBEC 162 r2	Unknown	1	CXCL8	Test	6.99176	1	Pass	0.0170524	78.9808	999	1
S18-A13	PBEC 162 r2	Unknown	1	IRAK1	Test	16.7686	0.963557	Pass	0.0170524	84.2635	999	1
S18-A14	PBEC 162 r2	Unknown	1	IRF5	Test	17.3698	1	Pass	0.0170524	82.6932	999	1
S18-A15	PBEC 162 r2	Unknown	1	IRF7	Test	13.6096	1	Pass	0.0170524	88.912	999	1
S18-A16	PBEC 162 r2	Unknown	1	LYZ	Test	20.7009	1	Pass	0.0170524	80.8732	999	1
S18-A17	PBEC 162 r2	Unknown	1	MAPK3	Test	15.2154	1	Pass	0.0170524	86.8292	999	1
S18-A18	PBEC 162 r2	Unknown	1	MAPK8	Test	14.8434	1	Pass	0.0170524	80.6713	999	1
S18-A19	PBEC 162 r2	Unknown	1	MYD88	Test	13.1546	1	Pass	0.0170524	83.6547	999	1
S18-A20	PBEC 162 r2	Unknown	1	NRLC4	Test	999	0	Fail	0.0170524	999	999	0
S18-A21	PBEC 162 r2	Unknown	1	NLRP1	Test	17.0862	1	Pass	0.0170524	83.265	999	1
S18-A22	PBEC 162 r2	Unknown	1	NLRP3	Test	17.7509	1	Pass	0.0170524	80.1149	999	1
S18-A23	PBEC 162 r2	Unknown	1	NOD1	Test	17.8681	1	Pass	0.0170524	82.8154	999	1
S18-A24	PBEC 162 r2	Unknown	1	NOD2	Test	15.4025	1	Pass	0.0170524	82.9364	999	1
S18-A25	PBEC 162 r2	Unknown	1	RELA	Test	12.0509	1	Pass	0.0170524	82.7427	999	1
S18-A26	PBEC 162 r2	Unknown	1	TLR2	Test	11.9452	1	Pass	0.0170524	78.569	999	1
S18-A27	PBEC 162 r2	Unknown	1	TLR4	Test	19.4668	1	Pass	0.0170524	80.8455	999	1
S18-A28	PBEC 162 r2	Unknown	1	TNF	Test	13.554	1	Pass	0.0170524	84.16	999	1
S18-A29	PBEC 162 r2	Unknown	1	TRAF6	Test	14.4129	1	Pass	0.0170524	77.1742	999	1
S18-A30	PBEC 162 r2	Unknown	1	TSLP	Test	17.9649	1	Pass	0.0170524	80.0532	999	1
S18-A31	PBEC 162 r2	Unknown	1	ATP5F1B	Reference	25.1142	1	Pass	0.0170524	82.868	999	1
S18-A32	PBEC 162 r2	Unknown	1	GAPDH	Reference	23.4847	1	Pass	0.0170524	84.7304	999	1
S18-A33	PBEC 162 r2	Unknown	1	RPL13A	Reference	25.2573	1	Pass	0.0170524	89.9179	999	1
S18-A34	PBEC 162 r2	Unknown	1	YWHAZ	Reference	24.0063	1	Pass	0.0170524	79.246	999	1
S18-A35	PBEC 162 r2	Unknown	1	blank	NRC	999	0	Fail	0.0170524	999	999	0
S18-A36	PBEC 162 r2	Unknown	1		NRC	999	0	Fail	0.0170524	999	999	0
S18-A37	PBEC 162 r2	Unknown	1		NRC	999	0	Fail	0.0170524	999	999	0
S18-A38	PBEC 162 r2	Unknown	1		NRC	999	0	Fail	0.0170524	999	999	0
S18-A39	PBEC 162 r2	Unknown	1		NRC	999	0	Fail	0.0170524	999	999	0
S18-A40	PBEC 162 r2	Unknown	1		NRC	999	0	Fail	0.0170524	999	999	0
S18-A41	PBEC 162 r2	Unknown	1		NRC	999	0	Fail	0.0170524	999	999	0
S18-A42	PBEC 162 r2	Unknown	1		NRC	999	0	Fail	0.0170524	999	999	0
S18-A43	PBEC 162 r2	Unknown	1		NRC	999	0	Fail	0.0170524	999	999	0
S18-A44	PBEC 162 r2	Unknown	1		NRC	999	0	Fail	0.0170524	999	999	0
S18-A45	PBEC 162 r2	Unknown	1		NRC	999	0	Fail	0.0170524	999	999	0
S18-A46	PBEC 162 r2	Unknown	1		NRC	999	0	Fail	0.0170524	999	999	0
S18-A47	PBEC 162 r2	Unknown	1		NRC	999	0	Fail	0.0170524	999	999	0
S18-A48	PBEC 162 r2	Unknown	1		NRC	999	0	Fail	0.0170524	999	999	0
S32-A01	NEC CTRL r2	Unknown	1	AGER	Test	18.9269	1	Pass	0.0170524	85.2754	999	1
S32-A02	NEC CTRL r2	Unknown	1	ALPK1	Test	13.2499	1	Pass	0.0170524	81.9283	999	1
S32-A03	NEC CTRL r2	Unknown	1	CAMP	Test	24.7985	1	Pass	0.0170524	81.6137	999	1
S32-A04	NEC CTRL r2	Unknown	1	CASP1	Test	13.5618	1	Pass	0.0170524	81.5722	999	1
S32-A05	NEC CTRL r2	Unknown	1	CCL2	Test	16.5445	1	Pass	0.0170524	83.3316	999	1
S32-A06	NEC CTRL r2	Unknown	1	ICAM1	Test	11.4671	1	Pass	0.0170524	86.0287	999	1
S32-A07	NEC CTRL r2	Unknown	1	IL1b	Test	12.8433	1	Pass	0.0170524	78.3528	999	1
S32-A08	NEC CTRL r2	Unknown	1	IL-25	Test	999	0	Fail	0.0170524	74.491	999	1
S32-A09	NEC CTRL r2	Unknown	1	IL-33	Test	15.0804	1	Pass	0.0170524	78.7702	999	1
S32-A10	NEC CTRL r2	Unknown	1	IL-37	Test	25.7861	1	Pass	0.0170524	74.3009	999	1
S32-A11	NEC CTRL r2	Unknown	1	IL-6	Test	19.546	1	Pass	0.0170524	80.4321	999	1
S32-A12	NEC CTRL r2	Unknown	1	CXCL8	Test	7.56888	1	Pass	0.0170524	78.9669	999	1
S32-A13	NEC CTRL r2	Unknown	1	IRAK1	Test	16.9831	0.981948	Pass	0.0170524	84.2657	999	1
S32-A14	NEC CTRL r2	Unknown	1	IRF5	Test	15.6097	1	Pass	0.0170524	82.7291	999	1
S32-A15	NEC CTRL r2	Unknown	1	IRF7	Test	12.7549	1	Pass	0.0170524	88.95	999	1
S32-A16	NEC CTRL r2	Unknown	1	LYZ	Test	13.5596	1	Pass	0.0170524	80.8051	999	1
S32-A17	NEC CTRL r2	Unknown	1	MAPK3	Test	14.1216	1	Pass	0.0170524	86.8431	999	1
S32-A18	NEC CTRL r2	Unknown	1	MAPK8	Test	13.7358	1	Pass	0.0170524	80.6756	999	1
S32-A19	NEC CTRL r2	Unknown	1	MYD88	Test	12.7621	1	Pass	0.0170524	83.6399	999	1
S32-A20	NEC CTRL r2	Unknown	1	NRLC4	Test	999	0	Fail	0.0170524	74.4749	999	1
S32-A21	NEC CTRL r2	Unknown	1	NLRP1	Test	18.703	1	Pass	0.0170524	82.9509	999	1
S32-A22	NEC CTRL r2	Unknown	1	NLRP3	Test	999	0	Fail	0.0170524	74.4825	999	1
S32-A23	NEC CTRL r2	Unknown	1	NOD1	Test	17.4966	1	Pass	0.0170524	83.2646	999	1
S32-A24	NEC CTRL r2	Unknown	1	NOD2	Test	16.7576	1	Pass	0.0170524	82.8977	999	1
S32-A25	NEC CTRL r2	Unknown	1	RELA	Test	10.7796	1	Pass	0.0170524	82.7466	999	1
S32-A26	NEC CTRL r2	Unknown	1	TLR2	Test	12.221	1	Pass	0.0170524	78.4356	999	1
S32-A27	NEC CTRL r2	Unknown	1	TLR4	Test	17.6874	1	Pass	0.0170524	80.7818	999	1
S32-A28	NEC CTRL r2	Unknown	1	TNF	Test	19.8468	1	Pass	0.0170524	84.0877	999	1
S32-A29	NEC CTRL r2	Unknown	1	TRAF6	Test	13.658	1	Pass	0.0170524	77.1414	999	1
S32-A30	NEC CTRL r2	Unknown	1	TSLP	Test	15.9873	1	Pass	0.0170524	80.0387	999	1
S32-A31	NEC CTRL r2	Unknown	1	ATP5F1B	Reference	23.3435	1	Pass	0.0170524	82.8697	999	1
S32-A32	NEC CTRL r2	Unknown	1	GAPDH	Reference	20.2283	1	Pass	0.0170524	84.4435	999	1
S32-A33	NEC CTRL r2	Unknown	1	RPL13A	Reference	21.8447	1	Pass	0.0170524	89.6967	999	1
S32-A34	NEC CTRL r2	Unknown	1	YWHAZ	Reference	23.2739	1	Pass	0.0170524	79.2445	999	1
S32-A35	NEC CTRL r2	Unknown	1	blank	NRC	999	0	Fail	0.0170524	74.4955	999	1
S32-A36	NEC CTRL r2	Unknown	1		NRC	999	0	Fail	0.0170524	74.5063	999	1
S32-A37	NEC CTRL r2	Unknown	1		NRC	999	0	Fail	0.0170524	74.5079	999	1
S32-A38	NEC CTRL r2	Unknown	1		NRC	999	0	Fail	0.0170524	74.5006	999	1
S32-A39	NEC CTRL r2	Unknown	1		NRC	999	0	Fail	0.0170524	74.5043	999	1
S32-A40	NEC CTRL r2	Unknown	1		NRC	999	0	Fail	0.0170524	74.5236	999	1
S32-A41	NEC CTRL r2	Unknown	1		NRC	999	0	Fail	0.0170524	74.5257	999	1
S32-A42	NEC CTRL r2	Unknown	1		NRC	999	0	Fail	0.0170524	74.6109	999	1
S32-A43	NEC CTRL r2	Unknown	1		NRC	999	0	Fail	0.0170524	74.6198	999	1
S32-A44	NEC CTRL r2	Unknown	1		NRC	999	0	Fail	0.0170524	74.6517	999	1
S32-A45	NEC CTRL r2	Unknown	1		NRC	999	0	Fail	0.0170524	74.6902	999	1
S32-A46	NEC CTRL r2	Unknown	1		NRC	999	0	Fail	0.0170524	74.7583	999	1
S32-A47	NEC CTRL r2	Unknown	1		NRC	999	0	Fail	0.0170524	74.847	999	1
S32-A48	NEC CTRL r2	Unknown	1		NRC	999	0	Fail	0.0170524	74.9852	999	1
S17-A01	PBEC 398 r2	Unknown	1	AGER	Test	20.0396	1	Pass	0.0170524	84.966	999	1
S17-A02	PBEC 398 r2	Unknown	1	ALPK1	Test	13.7419	1	Pass	0.0170524	81.909	999	1
S17-A03	PBEC 398 r2	Unknown	1	CAMP	Test	22.2921	1	Pass	0.0170524	81.6195	999	1
S17-A04	PBEC 398 r2	Unknown	1	CASP1	Test	13.5593	1	Pass	0.0170524	81.4231	999	1
S17-A05	PBEC 398 r2	Unknown	1	CCL2	Test	20.6576	1	Pass	0.0170524	83.9494	999	1
S17-A06	PBEC 398 r2	Unknown	1	ICAM1	Test	10.4677	1	Pass	0.0170524	86.0315	999	1
S17-A07	PBEC 398 r2	Unknown	1	IL1b	Test	13.0515	1	Pass	0.0170524	79.1293	999	1
S17-A08	PBEC 398 r2	Unknown	1	IL-25	Test	999	0	Fail	0.0170524	74.6173	999	1
S17-A09	PBEC 398 r2	Unknown	1	IL-33	Test	15.3049	1	Pass	0.0170524	78.7457	999	1
S17-A10	PBEC 398 r2	Unknown	1	IL-37	Test	26.4361	1	Pass	0.0170524	74.3851	999	1
S17-A11	PBEC 398 r2	Unknown	1	IL-6	Test	17.2308	1	Pass	0.0170524	80.2743	999	1
S17-A12	PBEC 398 r2	Unknown	1	CXCL8	Test	8.32274	1	Pass	0.0170524	78.9778	999	1
S17-A13	PBEC 398 r2	Unknown	1	IRAK1	Test	16.4535	0.947039	Pass	0.0170524	84.2464	999	1
S17-A14	PBEC 398 r2	Unknown	1	IRF5	Test	15.9258	1	Pass	0.0170524	82.707	999	1
S17-A15	PBEC 398 r2	Unknown	1	IRF7	Test	13.5179	1	Pass	0.0170524	88.9308	999	1
S17-A16	PBEC 398 r2	Unknown	1	LYZ	Test	13.5916	1	Pass	0.0170524	80.8094	999	1
S17-A17	PBEC 398 r2	Unknown	1	MAPK3	Test	14.2973	1	Pass	0.0170524	86.8396	999	1
S17-A18	PBEC 398 r2	Unknown	1	MAPK8	Test	13.8073	1	Pass	0.0170524	80.6988	999	1
S17-A19	PBEC 398 r2	Unknown	1	MYD88	Test	12.9143	1	Pass	0.0170524	83.6517	999	1
S17-A20	PBEC 398 r2	Unknown	1	NRLC4	Test	999	0	Fail	0.0170524	74.5397	999	1
S17-A21	PBEC 398 r2	Unknown	1	NLRP1	Test	18.3977	1	Pass	0.0170524	83.3194	999	1
S17-A22	PBEC 398 r2	Unknown	1	NLRP3	Test	20.1979	1	Pass	0.0170524	80.0568	999	1
S17-A23	PBEC 398 r2	Unknown	1	NOD1	Test	17.7312	1	Pass	0.0170524	83.1609	999	1
S17-A24	PBEC 398 r2	Unknown	1	NOD2	Test	15.432	1	Pass	0.0170524	82.944	999	1
S17-A25	PBEC 398 r2	Unknown	1	RELA	Test	10.8758	1	Pass	0.0170524	82.779	999	1
S17-A26	PBEC 398 r2	Unknown	1	TLR2	Test	11.792	1	Pass	0.0170524	78.576	999	1
S17-A27	PBEC 398 r2	Unknown	1	TLR4	Test	18.4966	1	Pass	0.0170524	80.8832	999	1
S17-A28	PBEC 398 r2	Unknown	1	TNF	Test	18.5805	1	Pass	0.0170524	84.1918	999	1
S17-A29	PBEC 398 r2	Unknown	1	TRAF6	Test	13.9694	1	Pass	0.0170524	77.1541	999	1
S17-A30	PBEC 398 r2	Unknown	1	TSLP	Test	16.9014	1	Pass	0.0170524	80.1728	999	1
S17-A31	PBEC 398 r2	Unknown	1	ATP5F1B	Reference	24.6	1	Pass	0.0170524	82.8883	999	1
S17-A32	PBEC 398 r2	Unknown	1	GAPDH	Reference	20.7717	1	Pass	0.0170524	84.677	999	1
S17-A33	PBEC 398 r2	Unknown	1	RPL13A	Reference	22.4768	1	Pass	0.0170524	89.7114	999	1
S17-A34	PBEC 398 r2	Unknown	1	YWHAZ	Reference	22.8128	1	Pass	0.0170524	79.2675	999	1
S17-A35	PBEC 398 r2	Unknown	1	blank	NRC	999	0	Fail	0.0170524	74.6269	999	1
S17-A36	PBEC 398 r2	Unknown	1		NRC	999	0	Fail	0.0170524	74.6331	999	1
S17-A37	PBEC 398 r2	Unknown	1		NRC	999	0	Fail	0.0170524	74.6185	999	1
S17-A38	PBEC 398 r2	Unknown	1		NRC	999	0	Fail	0.0170524	74.634	999	1
S17-A39	PBEC 398 r2	Unknown	1		NRC	999	0	Fail	0.0170524	74.6409	999	1
S17-A40	PBEC 398 r2	Unknown	1		NRC	999	0	Fail	0.0170524	74.6501	999	1
S17-A41	PBEC 398 r2	Unknown	1		NRC	999	0	Fail	0.0170524	74.6578	999	1
S17-A42	PBEC 398 r2	Unknown	1		NRC	999	0	Fail	0.0170524	74.6623	999	1
S17-A43	PBEC 398 r2	Unknown	1		NRC	999	0	Fail	0.0170524	74.685	999	1
S17-A44	PBEC 398 r2	Unknown	1		NRC	999	0	Fail	0.0170524	74.7004	999	1
S17-A45	PBEC 398 r2	Unknown	1		NRC	999	0	Fail	0.0170524	74.7427	999	1
S17-A46	PBEC 398 r2	Unknown	1		NRC	999	0	Fail	0.0170524	74.8096	999	1
S17-A47	PBEC 398 r2	Unknown	1		NRC	999	0	Fail	0.0170524	74.8853	999	1
S17-A48	PBEC 398 r2	Unknown	1		NRC	999	0	Fail	0.0170524	75.0165	999	1
S31-A01	NEC TLR4 r2	Unknown	1	AGER	Test	18.5341	1	Pass	0.0170524	84.6126	999	1
S31-A02	NEC TLR4 r2	Unknown	1	ALPK1	Test	12.9746	1	Pass	0.0170524	81.9593	999	1
S31-A03	NEC TLR4 r2	Unknown	1	CAMP	Test	18.8449	1	Pass	0.0170524	81.4244	999	1
S31-A04	NEC TLR4 r2	Unknown	1	CASP1	Test	12.8244	1	Pass	0.0170524	81.6041	999	1
S31-A05	NEC TLR4 r2	Unknown	1	CCL2	Test	16.4609	1	Pass	0.0170524	83.3014	999	1
S31-A06	NEC TLR4 r2	Unknown	1	ICAM1	Test	11.882	1	Pass	0.0170524	86.0413	999	1
S31-A07	NEC TLR4 r2	Unknown	1	IL1b	Test	13.7081	1	Pass	0.0170524	78.3576	999	1
S31-A08	NEC TLR4 r2	Unknown	1	IL-25	Test	25.5146	1	Pass	0.0170524	75.4255	999	1
S31-A09	NEC TLR4 r2	Unknown	1	IL-33	Test	16.5297	1	Pass	0.0170524	78.8391	999	1
S31-A10	NEC TLR4 r2	Unknown	1	IL-37	Test	999	0	Fail	0.0170524	74.6159	999	1
S31-A11	NEC TLR4 r2	Unknown	1	IL-6	Test	20.3729	1	Pass	0.0170524	80.5839	999	1
S31-A12	NEC TLR4 r2	Unknown	1	CXCL8	Test	6.572	1	Pass	0.0170524	78.9918	999	1
S31-A13	NEC TLR4 r2	Unknown	1	IRAK1	Test	18.2804	0.935225	Pass	0.0170524	84.2934	999	1
S31-A14	NEC TLR4 r2	Unknown	1	IRF5	Test	16.283	1	Pass	0.0170524	82.7821	999	1
S31-A15	NEC TLR4 r2	Unknown	1	IRF7	Test	12.7948	1	Pass	0.0170524	88.9667	999	1
S31-A16	NEC TLR4 r2	Unknown	1	LYZ	Test	12.8615	1	Pass	0.0170524	80.8624	999	1
S31-A17	NEC TLR4 r2	Unknown	1	MAPK3	Test	13.4741	1	Pass	0.0170524	86.8797	999	1
S31-A18	NEC TLR4 r2	Unknown	1	MAPK8	Test	13.4853	1	Pass	0.0170524	80.7099	999	1
S31-A19	NEC TLR4 r2	Unknown	1	MYD88	Test	13.0205	1	Pass	0.0170524	83.6546	999	1
S31-A20	NEC TLR4 r2	Unknown	1	NRLC4	Test	999	0	Fail	0.0170524	74.604	999	1
S31-A21	NEC TLR4 r2	Unknown	1	NLRP1	Test	18.1246	1	Pass	0.0170524	82.9561	999	1
S31-A22	NEC TLR4 r2	Unknown	1	NLRP3	Test	999	0	Fail	0.0170524	74.5352	999	1
S31-A23	NEC TLR4 r2	Unknown	1	NOD1	Test	16.5252	1	Pass	0.0170524	82.8227	999	1
S31-A24	NEC TLR4 r2	Unknown	1	NOD2	Test	14.9051	1	Pass	0.0170524	82.9394	999	1
S31-A25	NEC TLR4 r2	Unknown	1	RELA	Test	10.6054	1	Pass	0.0170524	82.783	999	1
S31-A26	NEC TLR4 r2	Unknown	1	TLR2	Test	12.4641	1	Pass	0.0170524	78.576	999	1
S31-A27	NEC TLR4 r2	Unknown	1	TLR4	Test	17.9464	1	Pass	0.0170524	80.8431	999	1
S31-A28	NEC TLR4 r2	Unknown	1	TNF	Test	20.8465	1	Pass	0.0170524	84.2242	999	1
S31-A29	NEC TLR4 r2	Unknown	1	TRAF6	Test	13.4164	1	Pass	0.0170524	77.168	999	1
S31-A30	NEC TLR4 r2	Unknown	1	TSLP	Test	16.2855	1	Pass	0.0170524	80.1458	999	1
S31-A31	NEC TLR4 r2	Unknown	1	ATP5F1B	Reference	22.2752	1	Pass	0.0170524	82.7157	999	1
S31-A32	NEC TLR4 r2	Unknown	1	GAPDH	Reference	19.5331	1	Pass	0.0170524	84.6749	999	1
S31-A33	NEC TLR4 r2	Unknown	1	RPL13A	Reference	21.2134	1	Pass	0.0170524	89.7099	999	1
S31-A34	NEC TLR4 r2	Unknown	1	YWHAZ	Reference	23.5184	1	Pass	0.0170524	79.2627	999	1
S31-A35	NEC TLR4 r2	Unknown	1	blank	NRC	999	0	Fail	0.0170524	74.6215	999	1
S31-A36	NEC TLR4 r2	Unknown	1		NRC	999	0	Fail	0.0170524	74.6124	999	1
S31-A37	NEC TLR4 r2	Unknown	1		NRC	999	0	Fail	0.0170524	74.6117	999	1
S31-A38	NEC TLR4 r2	Unknown	1		NRC	999	0	Fail	0.0170524	74.6084	999	1
S31-A39	NEC TLR4 r2	Unknown	1		NRC	999	0	Fail	0.0170524	74.6147	999	1
S31-A40	NEC TLR4 r2	Unknown	1		NRC	999	0	Fail	0.0170524	74.6309	999	1
S31-A41	NEC TLR4 r2	Unknown	1		NRC	999	0	Fail	0.0170524	74.6408	999	1
S31-A42	NEC TLR4 r2	Unknown	1		NRC	999	0	Fail	0.0170524	74.6413	999	1
S31-A43	NEC TLR4 r2	Unknown	1		NRC	999	0	Fail	0.0170524	74.6703	999	1
S31-A44	NEC TLR4 r2	Unknown	1		NRC	999	0	Fail	0.0170524	74.6943	999	1
S31-A45	NEC TLR4 r2	Unknown	1		NRC	999	0	Fail	0.0170524	74.7371	999	1
S31-A46	NEC TLR4 r2	Unknown	1		NRC	999	0	Fail	0.0170524	74.7945	999	1
S31-A47	NEC TLR4 r2	Unknown	1		NRC	999	0	Fail	0.0170524	74.8736	999	1
S31-A48	NEC TLR4 r2	Unknown	1		NRC	999	0	Fail	0.0170524	75.0096	999	1
S16-A01	NEC CTRL r1	Unknown	1	AGER	Test	17.5976	0.767289	Pass	0.0170524	83.3324	999	1
S16-A02	NEC CTRL r1	Unknown	1	ALPK1	Test	14.2746	0.784707	Pass	0.0170524	81.815	999	1
S16-A03	NEC CTRL r1	Unknown	1	CAMP	Test	17.0464	0.599835	Fail	0.0170524	81.6994	999	1
S16-A04	NEC CTRL r1	Unknown	1	CASP1	Test	14.2863	0.816088	Pass	0.0170524	81.8257	999	1
S16-A05	NEC CTRL r1	Unknown	1	CCL2	Test	15.8612	0.899268	Pass	0.0170524	64.8049	999	1
S16-A06	NEC CTRL r1	Unknown	1	ICAM1	Test	13.7219	0.938424	Pass	0.0170524	65.176	999	1
S16-A07	NEC CTRL r1	Unknown	1	IL1b	Test	14.2289	0.721443	Pass	0.0170524	79.4975	999	1
S16-A08	NEC CTRL r1	Unknown	1	IL-25	Test	17.429	0.507391	Fail	0.0170524	64.5021	999	1
S16-A09	NEC CTRL r1	Unknown	1	IL-33	Test	16.7115	0.863629	Pass	0.0170524	79.1348	999	1
S16-A10	NEC CTRL r1	Unknown	1	IL-37	Test	20.5904	0.603002	Fail	0.0170524	79.7452	999	1
S16-A11	NEC CTRL r1	Unknown	1	IL-6	Test	19.1954	0.416303	Fail	0.0170524	80.2647	999	1
S16-A12	NEC CTRL r1	Unknown	1	CXCL8	Test	22.5141	0.1	Fail	0.0170524	65.0178	999	1
S16-A13	NEC CTRL r1	Unknown	1	IRAK1	Test	16.031	0.419981	Fail	0.0170524	64.7395	999	1
S16-A14	NEC CTRL r1	Unknown	1	IRF5	Test	16.947	0.97882	Pass	0.0170524	64.5917	999	1
S16-A15	NEC CTRL r1	Unknown	1	IRF7	Test	14.239	0.755984	Pass	0.0170524	80.1093	999	1
S16-A16	NEC CTRL r1	Unknown	1	LYZ	Test	13.5999	1	Pass	0.0170524	65.882	999	1
S16-A17	NEC CTRL r1	Unknown	1	MAPK3	Test	21.1339	0.571725	Fail	0.0170524	64.9652	999	1
S16-A18	NEC CTRL r1	Unknown	1	MAPK8	Test	18.2792	0	Fail	0.0170524	999	999	0
S16-A19	NEC CTRL r1	Unknown	1	MYD88	Test	13.608	0.14	Fail	0.0170524	64.2101	999	1
S16-A20	NEC CTRL r1	Unknown	1	NRLC4	Test	23.1879	0.08	Fail	0.0170524	65.2046	999	1
S16-A21	NEC CTRL r1	Unknown	1	NLRP1	Test	999	0	Fail	0.0170524	64.411	999	1
S16-A22	NEC CTRL r1	Unknown	1	NLRP3	Test	24.7533	0	Fail	0.0170524	64.1495	999	1
S16-A23	NEC CTRL r1	Unknown	1	NOD1	Test	20.2015	0.11	Fail	0.0170524	64.9308	999	1
S16-A24	NEC CTRL r1	Unknown	1	NOD2	Test	22.2786	0.922422	Pass	0.0170524	64.5206	999	1
S16-A25	NEC CTRL r1	Unknown	1	RELA	Test	12.9777	0	Fail	0.0170524	999	999	0
S16-A26	NEC CTRL r1	Unknown	1	TLR2	Test	25.5	0.06	Fail	0.0170524	79.1048	999	1
S16-A27	NEC CTRL r1	Unknown	1	TLR4	Test	16.9173	0.931861	Pass	0.0170524	79.9368	999	1
S16-A28	NEC CTRL r1	Unknown	1	TNF	Test	15.5171	0.656322	Pass	0.0170524	64.4389	999	1
S16-A29	NEC CTRL r1	Unknown	1	TRAF6	Test	13.8067	0.643801	Fail	0.0170524	64.5398	999	1
S16-A30	NEC CTRL r1	Unknown	1	TSLP	Test	17.7298	0.09	Fail	0.0170524	64.339	999	1
S16-A31	NEC CTRL r1	Unknown	1	ATP5F1B	Reference	25.8822	1	Pass	0.0170524	65.5679	999	1
S16-A32	NEC CTRL r1	Unknown	1	GAPDH	Reference	999	0	Fail	0.0170524	65.0657	999	1
S16-A33	NEC CTRL r1	Unknown	1	RPL13A	Reference	999	0	Fail	0.0170524	64.7041	999	1
S16-A34	NEC CTRL r1	Unknown	1	YWHAZ	Reference	18.3807	0	Fail	0.0170524	65.2817	999	1
S16-A35	NEC CTRL r1	Unknown	1	blank	NRC	999	0	Fail	0.0170524	65.1818	999	1
S16-A36	NEC CTRL r1	Unknown	1		NRC	27.3097	0	Fail	0.0170524	65.8814	999	1
S16-A37	NEC CTRL r1	Unknown	1		NRC	999	0	Fail	0.0170524	64.8748	999	1
S16-A38	NEC CTRL r1	Unknown	1		NRC	26.5	0	Fail	0.0170524	65.2461	999	1
S16-A39	NEC CTRL r1	Unknown	1		NRC	999	0	Fail	0.0170524	74.7964	999	1
S16-A40	NEC CTRL r1	Unknown	1		NRC	999	0	Fail	0.0170524	74.3431	999	1
S16-A41	NEC CTRL r1	Unknown	1		NRC	999	0	Fail	0.0170524	64.9071	999	1
S16-A42	NEC CTRL r1	Unknown	1		NRC	999	0	Fail	0.0170524	65.2163	999	1
S16-A43	NEC CTRL r1	Unknown	1		NRC	999	0	Fail	0.0170524	65.5691	999	1
S16-A44	NEC CTRL r1	Unknown	1		NRC	26.5	0	Fail	0.0170524	74.008	999	1
S16-A45	NEC CTRL r1	Unknown	1		NRC	2.5	0	Fail	0.0170524	74.5508	999	1
S16-A46	NEC CTRL r1	Unknown	1		NRC	27.781	0	Fail	0.0170524	75.059	999	1
S16-A47	NEC CTRL r1	Unknown	1		NRC	999	0	Fail	0.0170524	77.1689	999	1
S16-A48	NEC CTRL r1	Unknown	1		NRC	18.021	0.201946	Fail	0.0170524	65.6211	999	1
S30-A01	NEC TLR2 r2	Unknown	1	AGER	Test	18.6393	1	Pass	0.0170524	84.9816	999	1
S30-A02	NEC TLR2 r2	Unknown	1	ALPK1	Test	12.4646	1	Pass	0.0170524	82.0316	999	1
S30-A03	NEC TLR2 r2	Unknown	1	CAMP	Test	21.1745	1	Pass	0.0170524	81.61	999	1
S30-A04	NEC TLR2 r2	Unknown	1	CASP1	Test	12.331	1	Pass	0.0170524	81.6307	999	1
S30-A05	NEC TLR2 r2	Unknown	1	CCL2	Test	15.2003	1	Pass	0.0170524	83.3176	999	1
S30-A06	NEC TLR2 r2	Unknown	1	ICAM1	Test	11.6445	1	Pass	0.0170524	86.1235	999	1
S30-A07	NEC TLR2 r2	Unknown	1	IL1b	Test	12.8508	1	Pass	0.0170524	78.6117	999	1
S30-A08	NEC TLR2 r2	Unknown	1	IL-25	Test	999	0	Fail	0.0170524	74.6905	999	1
S30-A09	NEC TLR2 r2	Unknown	1	IL-33	Test	15.0501	1	Pass	0.0170524	78.8836	999	1
S30-A10	NEC TLR2 r2	Unknown	1	IL-37	Test	999	0	Fail	0.0170524	74.6467	999	1
S30-A11	NEC TLR2 r2	Unknown	1	IL-6	Test	18.4529	1	Pass	0.0170524	80.4167	999	1
S30-A12	NEC TLR2 r2	Unknown	1	CXCL8	Test	6.00503	1	Pass	0.0170524	79.0786	999	1
S30-A13	NEC TLR2 r2	Unknown	1	IRAK1	Test	16.5291	0.990796	Pass	0.0170524	84.3335	999	1
S30-A14	NEC TLR2 r2	Unknown	1	IRF5	Test	15.4414	1	Pass	0.0170524	82.8213	999	1
S30-A15	NEC TLR2 r2	Unknown	1	IRF7	Test	12.6684	1	Pass	0.0170524	89.0111	999	1
S30-A16	NEC TLR2 r2	Unknown	1	LYZ	Test	11.8509	1	Pass	0.0170524	80.87	999	1
S30-A17	NEC TLR2 r2	Unknown	1	MAPK3	Test	12.6966	1	Pass	0.0170524	86.9366	999	1
S30-A18	NEC TLR2 r2	Unknown	1	MAPK8	Test	12.7613	1	Pass	0.0170524	80.7502	999	1
S30-A19	NEC TLR2 r2	Unknown	1	MYD88	Test	12.6389	1	Pass	0.0170524	83.7185	999	1
S30-A20	NEC TLR2 r2	Unknown	1	NRLC4	Test	999	0	Fail	0.0170524	74.6152	999	1
S30-A21	NEC TLR2 r2	Unknown	1	NLRP1	Test	17.6964	1	Pass	0.0170524	82.9766	999	1
S30-A22	NEC TLR2 r2	Unknown	1	NLRP3	Test	23.3556	1	Pass	0.0170524	80.2679	999	1
S30-A23	NEC TLR2 r2	Unknown	1	NOD1	Test	16.9581	1	Pass	0.0170524	82.2024	999	1
S30-A24	NEC TLR2 r2	Unknown	1	NOD2	Test	15.2032	1	Pass	0.0170524	83.0009	999	1
S30-A25	NEC TLR2 r2	Unknown	1	RELA	Test	9.9374	1	Pass	0.0170524	82.8585	999	1
S30-A26	NEC TLR2 r2	Unknown	1	TLR2	Test	11.7865	1	Pass	0.0170524	78.6587	999	1
S30-A27	NEC TLR2 r2	Unknown	1	TLR4	Test	16.8857	1	Pass	0.0170524	80.7912	999	1
S30-A28	NEC TLR2 r2	Unknown	1	TNF	Test	20.1695	1	Pass	0.0170524	84.295	999	1
S30-A29	NEC TLR2 r2	Unknown	1	TRAF6	Test	12.9962	1	Pass	0.0170524	77.2609	999	1
S30-A30	NEC TLR2 r2	Unknown	1	TSLP	Test	15.7913	1	Pass	0.0170524	80.1511	999	1
S30-A31	NEC TLR2 r2	Unknown	1	ATP5F1B	Reference	21.5759	1	Pass	0.0170524	82.8305	999	1
S30-A32	NEC TLR2 r2	Unknown	1	GAPDH	Reference	19.3464	1	Pass	0.0170524	84.705	999	1
S30-A33	NEC TLR2 r2	Unknown	1	RPL13A	Reference	21.8137	1	Pass	0.0170524	89.6126	999	1
S30-A34	NEC TLR2 r2	Unknown	1	YWHAZ	Reference	22.7745	1	Pass	0.0170524	79.2797	999	1
S30-A35	NEC TLR2 r2	Unknown	1	blank	NRC	999	0	Fail	0.0170524	74.6463	999	1
S30-A36	NEC TLR2 r2	Unknown	1		NRC	999	0	Fail	0.0170524	74.6373	999	1
S30-A37	NEC TLR2 r2	Unknown	1		NRC	999	0	Fail	0.0170524	74.6469	999	1
S30-A38	NEC TLR2 r2	Unknown	1		NRC	999	0	Fail	0.0170524	74.6412	999	1
S30-A39	NEC TLR2 r2	Unknown	1		NRC	999	0	Fail	0.0170524	74.6511	999	1
S30-A40	NEC TLR2 r2	Unknown	1		NRC	999	0	Fail	0.0170524	74.6492	999	1
S30-A41	NEC TLR2 r2	Unknown	1		NRC	999	0	Fail	0.0170524	74.6587	999	1
S30-A42	NEC TLR2 r2	Unknown	1		NRC	999	0	Fail	0.0170524	74.6613	999	1
S30-A43	NEC TLR2 r2	Unknown	1		NRC	999	0	Fail	0.0170524	74.6744	999	1
S30-A44	NEC TLR2 r2	Unknown	1		NRC	999	0	Fail	0.0170524	74.7089	999	1
S30-A45	NEC TLR2 r2	Unknown	1		NRC	999	0	Fail	0.0170524	74.7392	999	1
S30-A46	NEC TLR2 r2	Unknown	1		NRC	999	0	Fail	0.0170524	74.8	999	1
S30-A47	NEC TLR2 r2	Unknown	1		NRC	999	0	Fail	0.0170524	74.8756	999	1
S30-A48	NEC TLR2 r2	Unknown	1		NRC	999	0	Fail	0.0170524	75.0083	999	1
S21-A01	PBEC 11931 r2	Unknown	1	AGER	Test	19.5019	1	Pass	0.0170524	85.3452	999	1
S21-A02	PBEC 11931 r2	Unknown	1	ALPK1	Test	13.6961	1	Pass	0.0170524	81.922	999	1
S21-A03	PBEC 11931 r2	Unknown	1	CAMP	Test	21.6354	1	Pass	0.0170524	81.5518	999	1
S21-A04	PBEC 11931 r2	Unknown	1	CASP1	Test	13.4175	1	Pass	0.0170524	81.4349	999	1
S21-A05	PBEC 11931 r2	Unknown	1	CCL2	Test	18.6781	1	Pass	0.0170524	83.7852	999	1
S21-A06	PBEC 11931 r2	Unknown	1	ICAM1	Test	10.3833	1	Pass	0.0170524	86.0096	999	1
S21-A07	PBEC 11931 r2	Unknown	1	IL1b	Test	11.9795	1	Pass	0.0170524	79.1198	999	1
S21-A08	PBEC 11931 r2	Unknown	1	IL-25	Test	24.6597	1	Pass	0.0170524	77.4533	999	1
S21-A09	PBEC 11931 r2	Unknown	1	IL-33	Test	16.0014	1	Pass	0.0170524	78.765	999	1
S21-A10	PBEC 11931 r2	Unknown	1	IL-37	Test	999	0	Fail	0.0170524	74.635	999	1
S21-A11	PBEC 11931 r2	Unknown	1	IL-6	Test	13.4356	1	Pass	0.0170524	80.2925	999	1
S21-A12	PBEC 11931 r2	Unknown	1	CXCL8	Test	7.95574	1	Pass	0.0170524	78.9783	999	1
S21-A13	PBEC 11931 r2	Unknown	1	IRAK1	Test	15.7874	0.998081	Pass	0.0170524	84.2386	999	1
S21-A14	PBEC 11931 r2	Unknown	1	IRF5	Test	16.501	1	Pass	0.0170524	82.7199	999	1
S21-A15	PBEC 11931 r2	Unknown	1	IRF7	Test	13.9922	1	Pass	0.0170524	88.9042	999	1
S21-A16	PBEC 11931 r2	Unknown	1	LYZ	Test	14.4516	1	Pass	0.0170524	80.8096	999	1
S21-A17	PBEC 11931 r2	Unknown	1	MAPK3	Test	14.3769	1	Pass	0.0170524	86.833	999	1
S21-A18	PBEC 11931 r2	Unknown	1	MAPK8	Test	13.3952	1	Pass	0.0170524	80.6943	999	1
S21-A19	PBEC 11931 r2	Unknown	1	MYD88	Test	12.6436	1	Pass	0.0170524	83.6363	999	1
S21-A20	PBEC 11931 r2	Unknown	1	NRLC4	Test	999	0	Fail	0.0170524	74.6368	999	1
S21-A21	PBEC 11931 r2	Unknown	1	NLRP1	Test	17.4226	1	Pass	0.0170524	83.2598	999	1
S21-A22	PBEC 11931 r2	Unknown	1	NLRP3	Test	999	0	Fail	0.0170524	74.6798	999	1
S21-A23	PBEC 11931 r2	Unknown	1	NOD1	Test	17.3506	1	Pass	0.0170524	83.1868	999	1
S21-A24	PBEC 11931 r2	Unknown	1	NOD2	Test	15.9615	1	Pass	0.0170524	82.9473	999	1
S21-A25	PBEC 11931 r2	Unknown	1	RELA	Test	10.9358	1	Pass	0.0170524	82.7747	999	1
S21-A26	PBEC 11931 r2	Unknown	1	TLR2	Test	11.2694	1	Pass	0.0170524	78.4596	999	1
S21-A27	PBEC 11931 r2	Unknown	1	TLR4	Test	16.8581	1	Pass	0.0170524	80.7661	999	1
S21-A28	PBEC 11931 r2	Unknown	1	TNF	Test	17.4595	1	Pass	0.0170524	84.2111	999	1
S21-A29	PBEC 11931 r2	Unknown	1	TRAF6	Test	13.4996	1	Pass	0.0170524	77.1697	999	1
S21-A30	PBEC 11931 r2	Unknown	1	TSLP	Test	17.4469	1	Pass	0.0170524	80.0986	999	1
S21-A31	PBEC 11931 r2	Unknown	1	ATP5F1B	Reference	23.1632	1	Pass	0.0170524	82.8709	999	1
S21-A32	PBEC 11931 r2	Unknown	1	GAPDH	Reference	21.496	1	Pass	0.0170524	84.4189	999	1
S21-A33	PBEC 11931 r2	Unknown	1	RPL13A	Reference	23.2853	1	Pass	0.0170524	89.7301	999	1
S21-A34	PBEC 11931 r2	Unknown	1	YWHAZ	Reference	22.886	1	Pass	0.0170524	79.2317	999	1
S21-A35	PBEC 11931 r2	Unknown	1	blank	NRC	999	0	Fail	0.0170524	74.6319	999	1
S21-A36	PBEC 11931 r2	Unknown	1		NRC	999	0	Fail	0.0170524	74.6462	999	1
S21-A37	PBEC 11931 r2	Unknown	1		NRC	999	0	Fail	0.0170524	74.6565	999	1
S21-A38	PBEC 11931 r2	Unknown	1		NRC	999	0	Fail	0.0170524	74.6172	999	1
S21-A39	PBEC 11931 r2	Unknown	1		NRC	999	0	Fail	0.0170524	74.6432	999	1
S21-A40	PBEC 11931 r2	Unknown	1		NRC	999	0	Fail	0.0170524	74.662	999	1
S21-A41	PBEC 11931 r2	Unknown	1		NRC	999	0	Fail	0.0170524	74.6557	999	1
S21-A42	PBEC 11931 r2	Unknown	1		NRC	999	0	Fail	0.0170524	74.6565	999	1
S21-A43	PBEC 11931 r2	Unknown	1		NRC	999	0	Fail	0.0170524	74.6568	999	1
S21-A44	PBEC 11931 r2	Unknown	1		NRC	999	0	Fail	0.0170524	74.7104	999	1
S21-A45	PBEC 11931 r2	Unknown	1		NRC	999	0	Fail	0.0170524	74.738	999	1
S21-A46	PBEC 11931 r2	Unknown	1		NRC	999	0	Fail	0.0170524	74.79	999	1
S21-A47	PBEC 11931 r2	Unknown	1		NRC	999	0	Fail	0.0170524	74.8767	999	1
S21-A48	PBEC 11931 r2	Unknown	1		NRC	999	0	Fail	0.0170524	75.0148	999	1
S29-A01	NEC 11931 r2	Unknown	1	AGER	Test	17.6605	1	Pass	0.0170524	84.12	999	1
S29-A02	NEC 11931 r2	Unknown	1	ALPK1	Test	12.6698	1	Pass	0.0170524	81.8632	999	1
S29-A03	NEC 11931 r2	Unknown	1	CAMP	Test	19.6373	1	Pass	0.0170524	81.3583	999	1
S29-A04	NEC 11931 r2	Unknown	1	CASP1	Test	12.579	1	Pass	0.0170524	81.3673	999	1
S29-A05	NEC 11931 r2	Unknown	1	CCL2	Test	15.8235	1	Pass	0.0170524	83.1434	999	1
S29-A06	NEC 11931 r2	Unknown	1	ICAM1	Test	11.6489	1	Pass	0.0170524	85.9662	999	1
S29-A07	NEC 11931 r2	Unknown	1	IL1b	Test	12.7601	1	Pass	0.0170524	78.2903	999	1
S29-A08	NEC 11931 r2	Unknown	1	IL-25	Test	23.9595	1	Pass	0.0170524	74.406	999	1
S29-A09	NEC 11931 r2	Unknown	1	IL-33	Test	15.0722	1	Pass	0.0170524	78.7661	999	1
S29-A10	NEC 11931 r2	Unknown	1	IL-37	Test	999	0	Fail	0.0170524	74.4486	999	1
S29-A11	NEC 11931 r2	Unknown	1	IL-6	Test	18.5796	1	Pass	0.0170524	80.2813	999	1
S29-A12	NEC 11931 r2	Unknown	1	CXCL8	Test	5.3921	1	Pass	0.0170524	78.9755	999	1
S29-A13	NEC 11931 r2	Unknown	1	IRAK1	Test	17.0191	0.923326	Pass	0.0170524	84.2004	999	1
S29-A14	NEC 11931 r2	Unknown	1	IRF5	Test	15.359	1	Pass	0.0170524	82.6672	999	1
S29-A15	NEC 11931 r2	Unknown	1	IRF7	Test	12.1405	1	Pass	0.0170524	88.9094	999	1
S29-A16	NEC 11931 r2	Unknown	1	LYZ	Test	12.0174	1	Pass	0.0170524	80.7608	999	1
S29-A17	NEC 11931 r2	Unknown	1	MAPK3	Test	12.6622	1	Pass	0.0170524	86.8098	999	1
S29-A18	NEC 11931 r2	Unknown	1	MAPK8	Test	12.7899	1	Pass	0.0170524	80.6466	999	1
S29-A19	NEC 11931 r2	Unknown	1	MYD88	Test	12.7643	1	Pass	0.0170524	83.6185	999	1
S29-A20	NEC 11931 r2	Unknown	1	NRLC4	Test	999	0	Fail	0.0170524	74.4572	999	1
S29-A21	NEC 11931 r2	Unknown	1	NLRP1	Test	17.8905	1	Pass	0.0170524	82.8776	999	1
S29-A22	NEC 11931 r2	Unknown	1	NLRP3	Test	999	0	Fail	0.0170524	74.4745	999	1
S29-A23	NEC 11931 r2	Unknown	1	NOD1	Test	16.59	1	Pass	0.0170524	82.6041	999	1
S29-A24	NEC 11931 r2	Unknown	1	NOD2	Test	15.442	1	Pass	0.0170524	82.8933	999	1
S29-A25	NEC 11931 r2	Unknown	1	RELA	Test	9.78914	1	Pass	0.0170524	82.7408	999	1
S29-A26	NEC 11931 r2	Unknown	1	TLR2	Test	11.9745	1	Pass	0.0170524	78.5738	999	1
S29-A27	NEC 11931 r2	Unknown	1	TLR4	Test	17.9095	1	Pass	0.0170524	80.832	999	1
S29-A28	NEC 11931 r2	Unknown	1	TNF	Test	18.4842	1	Pass	0.0170524	84.0682	999	1
S29-A29	NEC 11931 r2	Unknown	1	TRAF6	Test	13.2899	1	Pass	0.0170524	77.1316	999	1
S29-A30	NEC 11931 r2	Unknown	1	TSLP	Test	14.9193	1	Pass	0.0170524	80.0637	999	1
S29-A31	NEC 11931 r2	Unknown	1	ATP5F1B	Reference	22.7464	1	Pass	0.0170524	82.8255	999	1
S29-A32	NEC 11931 r2	Unknown	1	GAPDH	Reference	18.7068	1	Pass	0.0170524	84.6474	999	1
S29-A33	NEC 11931 r2	Unknown	1	RPL13A	Reference	20.4704	1	Pass	0.0170524	89.6473	999	1
S29-A34	NEC 11931 r2	Unknown	1	YWHAZ	Reference	22.0384	1	Pass	0.0170524	79.2331	999	1
S29-A35	NEC 11931 r2	Unknown	1	blank	NRC	999	0	Fail	0.0170524	74.4723	999	1
S29-A36	NEC 11931 r2	Unknown	1		NRC	999	0	Fail	0.0170524	74.4725	999	1
S29-A37	NEC 11931 r2	Unknown	1		NRC	999	0	Fail	0.0170524	74.4681	999	1
S29-A38	NEC 11931 r2	Unknown	1		NRC	999	0	Fail	0.0170524	74.47	999	1
S29-A39	NEC 11931 r2	Unknown	1		NRC	999	0	Fail	0.0170524	74.464	999	1
S29-A40	NEC 11931 r2	Unknown	1		NRC	999	0	Fail	0.0170524	74.4744	999	1
S29-A41	NEC 11931 r2	Unknown	1		NRC	999	0	Fail	0.0170524	74.4749	999	1
S29-A42	NEC 11931 r2	Unknown	1		NRC	999	0	Fail	0.0170524	74.4803	999	1
S29-A43	NEC 11931 r2	Unknown	1		NRC	999	0	Fail	0.0170524	74.4945	999	1
S29-A44	NEC 11931 r2	Unknown	1		NRC	999	0	Fail	0.0170524	74.5165	999	1
S29-A45	NEC 11931 r2	Unknown	1		NRC	999	0	Fail	0.0170524	74.6303	999	1
S29-A46	NEC 11931 r2	Unknown	1		NRC	999	0	Fail	0.0170524	74.6979	999	1
S29-A47	NEC 11931 r2	Unknown	1		NRC	999	0	Fail	0.0170524	74.7759	999	1
S29-A48	NEC 11931 r2	Unknown	1		NRC	999	0	Fail	0.0170524	74.9175	999	1
S20-A01	PBEC 1158 r2	Unknown	1	AGER	Test	18.9536	1	Pass	0.0170524	84.1159	999	1
S20-A02	PBEC 1158 r2	Unknown	1	ALPK1	Test	13.9136	1	Pass	0.0170524	81.9121	999	1
S20-A03	PBEC 1158 r2	Unknown	1	CAMP	Test	23.589	1	Pass	0.0170524	81.3864	999	1
S20-A04	PBEC 1158 r2	Unknown	1	CASP1	Test	13.929	1	Pass	0.0170524	81.361	999	1
S20-A05	PBEC 1158 r2	Unknown	1	CCL2	Test	18.3891	1	Pass	0.0170524	83.8289	999	1
S20-A06	PBEC 1158 r2	Unknown	1	ICAM1	Test	11.03	1	Pass	0.0170524	85.9369	999	1
S20-A07	PBEC 1158 r2	Unknown	1	IL1b	Test	12.2505	1	Pass	0.0170524	79.0878	999	1
S20-A08	PBEC 1158 r2	Unknown	1	IL-25	Test	999	0	Fail	0.0170524	74.5019	999	1
S20-A09	PBEC 1158 r2	Unknown	1	IL-33	Test	15.8855	1	Pass	0.0170524	78.7346	999	1
S20-A10	PBEC 1158 r2	Unknown	1	IL-37	Test	999	0	Fail	0.0170524	74.468	999	1
S20-A11	PBEC 1158 r2	Unknown	1	IL-6	Test	18.7969	1	Pass	0.0170524	80.1895	999	1
S20-A12	PBEC 1158 r2	Unknown	1	CXCL8	Test	8.00583	1	Pass	0.0170524	78.931	999	1
S20-A13	PBEC 1158 r2	Unknown	1	IRAK1	Test	16.7579	0.964434	Pass	0.0170524	84.1868	999	1
S20-A14	PBEC 1158 r2	Unknown	1	IRF5	Test	15.6414	1	Pass	0.0170524	82.6387	999	1
S20-A15	PBEC 1158 r2	Unknown	1	IRF7	Test	13.5512	1	Pass	0.0170524	88.8848	999	1
S20-A16	PBEC 1158 r2	Unknown	1	LYZ	Test	13.7523	1	Pass	0.0170524	80.7667	999	1
S20-A17	PBEC 1158 r2	Unknown	1	MAPK3	Test	14.4548	1	Pass	0.0170524	86.7805	999	1
S20-A18	PBEC 1158 r2	Unknown	1	MAPK8	Test	14.2423	1	Pass	0.0170524	80.6239	999	1
S20-A19	PBEC 1158 r2	Unknown	1	MYD88	Test	13.1198	1	Pass	0.0170524	83.6074	999	1
S20-A20	PBEC 1158 r2	Unknown	1	NRLC4	Test	999	0	Fail	0.0170524	74.5307	999	1
S20-A21	PBEC 1158 r2	Unknown	1	NLRP1	Test	19.5153	1	Pass	0.0170524	83.2954	999	1
S20-A22	PBEC 1158 r2	Unknown	1	NLRP3	Test	20.7536	1	Pass	0.0170524	80.0707	999	1
S20-A23	PBEC 1158 r2	Unknown	1	NOD1	Test	17.994	1	Pass	0.0170524	82.8934	999	1
S20-A24	PBEC 1158 r2	Unknown	1	NOD2	Test	16.1613	1	Pass	0.0170524	82.8907	999	1
S20-A25	PBEC 1158 r2	Unknown	1	RELA	Test	11.3152	1	Pass	0.0170524	82.7083	999	1
S20-A26	PBEC 1158 r2	Unknown	1	TLR2	Test	12.1671	1	Pass	0.0170524	78.4378	999	1
S20-A27	PBEC 1158 r2	Unknown	1	TLR4	Test	16.9097	1	Pass	0.0170524	80.7787	999	1
S20-A28	PBEC 1158 r2	Unknown	1	TNF	Test	19.8085	1	Pass	0.0170524	84.0886	999	1
S20-A29	PBEC 1158 r2	Unknown	1	TRAF6	Test	14.004	1	Pass	0.0170524	77.1398	999	1
S20-A30	PBEC 1158 r2	Unknown	1	TSLP	Test	18.4101	1	Pass	0.0170524	80.0738	999	1
S20-A31	PBEC 1158 r2	Unknown	1	ATP5F1B	Reference	23.5629	1	Pass	0.0170524	82.8506	999	1
S20-A32	PBEC 1158 r2	Unknown	1	GAPDH	Reference	20.9836	1	Pass	0.0170524	84.6628	999	1
S20-A33	PBEC 1158 r2	Unknown	1	RPL13A	Reference	21.7066	1	Pass	0.0170524	89.701	999	1
S20-A34	PBEC 1158 r2	Unknown	1	YWHAZ	Reference	24.0201	1	Pass	0.0170524	79.1993	999	1
S20-A35	PBEC 1158 r2	Unknown	1	blank	NRC	999	0	Fail	0.0170524	74.6036	999	1
S20-A36	PBEC 1158 r2	Unknown	1		NRC	999	0	Fail	0.0170524	74.5383	999	1
S20-A37	PBEC 1158 r2	Unknown	1		NRC	999	0	Fail	0.0170524	74.5298	999	1
S20-A38	PBEC 1158 r2	Unknown	1		NRC	999	0	Fail	0.0170524	74.515	999	1
S20-A39	PBEC 1158 r2	Unknown	1		NRC	999	0	Fail	0.0170524	74.5291	999	1
S20-A40	PBEC 1158 r2	Unknown	1		NRC	999	0	Fail	0.0170524	74.5406	999	1
S20-A41	PBEC 1158 r2	Unknown	1		NRC	999	0	Fail	0.0170524	74.5216	999	1
S20-A42	PBEC 1158 r2	Unknown	1		NRC	999	0	Fail	0.0170524	74.5322	999	1
S20-A43	PBEC 1158 r2	Unknown	1		NRC	999	0	Fail	0.0170524	74.5379	999	1
S20-A44	PBEC 1158 r2	Unknown	1		NRC	999	0	Fail	0.0170524	74.6553	999	1
S20-A45	PBEC 1158 r2	Unknown	1		NRC	999	0	Fail	0.0170524	74.6775	999	1
S20-A46	PBEC 1158 r2	Unknown	1		NRC	999	0	Fail	0.0170524	74.7429	999	1
S20-A47	PBEC 1158 r2	Unknown	1		NRC	999	0	Fail	0.0170524	74.8348	999	1
S20-A48	PBEC 1158 r2	Unknown	1		NRC	999	0	Fail	0.0170524	74.9465	999	1
S28-A01	NEC 1158 r2	Unknown	1	AGER	Test	20.0675	1	Pass	0.0170524	85.0352	999	1
S28-A02	NEC 1158 r2	Unknown	1	ALPK1	Test	13.9267	1	Pass	0.0170524	81.8574	999	1
S28-A03	NEC 1158 r2	Unknown	1	CAMP	Test	21.694	1	Pass	0.0170524	80.9867	999	1
S28-A04	NEC 1158 r2	Unknown	1	CASP1	Test	14.3981	1	Pass	0.0170524	81.3736	999	1
S28-A05	NEC 1158 r2	Unknown	1	CCL2	Test	16.9542	1	Pass	0.0170524	83.1942	999	1
S28-A06	NEC 1158 r2	Unknown	1	ICAM1	Test	13.0682	1	Pass	0.0170524	85.9104	999	1
S28-A07	NEC 1158 r2	Unknown	1	IL1b	Test	15.1349	1	Pass	0.0170524	78.2612	999	1
S28-A08	NEC 1158 r2	Unknown	1	IL-25	Test	999	0	Fail	0.0170524	74.5168	999	1
S28-A09	NEC 1158 r2	Unknown	1	IL-33	Test	17.2399	1	Pass	0.0170524	78.6757	999	1
S28-A10	NEC 1158 r2	Unknown	1	IL-37	Test	999	0	Fail	0.0170524	74.6934	999	1
S28-A11	NEC 1158 r2	Unknown	1	IL-6	Test	21.5629	1	Pass	0.0170524	80.1279	999	1
S28-A12	NEC 1158 r2	Unknown	1	CXCL8	Test	7.67397	1	Pass	0.0170524	78.9287	999	1
S28-A13	NEC 1158 r2	Unknown	1	IRAK1	Test	19.1109	0.925678	Pass	0.0170524	84.2372	999	1
S28-A14	NEC 1158 r2	Unknown	1	IRF5	Test	17.2561	1	Pass	0.0170524	82.6887	999	1
S28-A15	NEC 1158 r2	Unknown	1	IRF7	Test	13.6971	1	Pass	0.0170524	88.8539	999	1
S28-A16	NEC 1158 r2	Unknown	1	LYZ	Test	14.223	1	Pass	0.0170524	80.7763	999	1
S28-A17	NEC 1158 r2	Unknown	1	MAPK3	Test	14.6578	1	Pass	0.0170524	86.7898	999	1
S28-A18	NEC 1158 r2	Unknown	1	MAPK8	Test	14.5347	1	Pass	0.0170524	80.6474	999	1
S28-A19	NEC 1158 r2	Unknown	1	MYD88	Test	14.4349	1	Pass	0.0170524	83.6122	999	1
S28-A20	NEC 1158 r2	Unknown	1	NRLC4	Test	999	0	Fail	0.0170524	74.6839	999	1
S28-A21	NEC 1158 r2	Unknown	1	NLRP1	Test	19.8741	1	Pass	0.0170524	82.9804	999	1
S28-A22	NEC 1158 r2	Unknown	1	NLRP3	Test	24.8785	1	Pass	0.0170524	80.1837	999	1
S28-A23	NEC 1158 r2	Unknown	1	NOD1	Test	18.694	1	Pass	0.0170524	82.6242	999	1
S28-A24	NEC 1158 r2	Unknown	1	NOD2	Test	16.7552	1	Pass	0.0170524	82.9357	999	1
S28-A25	NEC 1158 r2	Unknown	1	RELA	Test	11.5715	1	Pass	0.0170524	82.7387	999	1
S28-A26	NEC 1158 r2	Unknown	1	TLR2	Test	13.9722	1	Pass	0.0170524	78.4425	999	1
S28-A27	NEC 1158 r2	Unknown	1	TLR4	Test	22.5396	1	Pass	0.0170524	80.7916	999	1
S28-A28	NEC 1158 r2	Unknown	1	TNF	Test	20.3482	1	Pass	0.0170524	84.2374	999	1
S28-A29	NEC 1158 r2	Unknown	1	TRAF6	Test	14.8219	1	Pass	0.0170524	77.1164	999	1
S28-A30	NEC 1158 r2	Unknown	1	TSLP	Test	16.926	1	Pass	0.0170524	80.1391	999	1
S28-A31	NEC 1158 r2	Unknown	1	ATP5F1B	Reference	24.965	1	Pass	0.0170524	82.8447	999	1
S28-A32	NEC 1158 r2	Unknown	1	GAPDH	Reference	21.7048	1	Pass	0.0170524	84.5675	999	1
S28-A33	NEC 1158 r2	Unknown	1	RPL13A	Reference	22.6113	1	Pass	0.0170524	89.733	999	1
S28-A34	NEC 1158 r2	Unknown	1	YWHAZ	Reference	22.933	1	Pass	0.0170524	79.1947	999	1
S28-A35	NEC 1158 r2	Unknown	1	blank	NRC	999	0	Fail	0.0170524	74.7357	999	1
S28-A36	NEC 1158 r2	Unknown	1		NRC	999	0	Fail	0.0170524	74.7081	999	1
S28-A37	NEC 1158 r2	Unknown	1		NRC	999	0	Fail	0.0170524	74.7131	999	1
S28-A38	NEC 1158 r2	Unknown	1		NRC	999	0	Fail	0.0170524	74.6811	999	1
S28-A39	NEC 1158 r2	Unknown	1		NRC	999	0	Fail	0.0170524	74.7205	999	1
S28-A40	NEC 1158 r2	Unknown	1		NRC	999	0	Fail	0.0170524	74.6868	999	1
S28-A41	NEC 1158 r2	Unknown	1		NRC	999	0	Fail	0.0170524	74.6869	999	1
S28-A42	NEC 1158 r2	Unknown	1		NRC	999	0	Fail	0.0170524	74.7116	999	1
S28-A43	NEC 1158 r2	Unknown	1		NRC	999	0	Fail	0.0170524	74.7318	999	1
S28-A44	NEC 1158 r2	Unknown	1		NRC	999	0	Fail	0.0170524	74.7444	999	1
S28-A45	NEC 1158 r2	Unknown	1		NRC	999	0	Fail	0.0170524	74.8123	999	1
S28-A46	NEC 1158 r2	Unknown	1		NRC	999	0	Fail	0.0170524	74.8361	999	1
S28-A47	NEC 1158 r2	Unknown	1		NRC	999	0	Fail	0.0170524	74.9102	999	1
S28-A48	NEC 1158 r2	Unknown	1		NRC	999	0	Fail	0.0170524	75.0803	999	1
S19-A01	PBEC 375 r2	Unknown	1	AGER	Test	19.889	1	Pass	0.0170524	85.7096	999	1
S19-A02	PBEC 375 r2	Unknown	1	ALPK1	Test	14.6645	1	Pass	0.0170524	81.8546	999	1
S19-A03	PBEC 375 r2	Unknown	1	CAMP	Test	20.9954	1	Pass	0.0170524	81.3324	999	1
S19-A04	PBEC 375 r2	Unknown	1	CASP1	Test	13.5532	1	Pass	0.0170524	81.3823	999	1
S19-A05	PBEC 375 r2	Unknown	1	CCL2	Test	18.3821	1	Pass	0.0170524	83.7916	999	1
S19-A06	PBEC 375 r2	Unknown	1	ICAM1	Test	11.6738	1	Pass	0.0170524	85.9444	999	1
S19-A07	PBEC 375 r2	Unknown	1	IL1b	Test	14.0602	1	Pass	0.0170524	79.0719	999	1
S19-A08	PBEC 375 r2	Unknown	1	IL-25	Test	26.0369	0.998058	Pass	0.0170524	76.8503	999	1
S19-A09	PBEC 375 r2	Unknown	1	IL-33	Test	17.8816	1	Pass	0.0170524	78.7465	999	1
S19-A10	PBEC 375 r2	Unknown	1	IL-37	Test	25.8303	1	Pass	0.0170524	83.9555	999	1
S19-A11	PBEC 375 r2	Unknown	1	IL-6	Test	16.0447	1	Pass	0.0170524	80.2165	999	1
S19-A12	PBEC 375 r2	Unknown	1	CXCL8	Test	7.18938	1	Pass	0.0170524	78.9501	999	1
S19-A13	PBEC 375 r2	Unknown	1	IRAK1	Test	16.37	0.943695	Pass	0.0170524	84.2022	999	1
S19-A14	PBEC 375 r2	Unknown	1	IRF5	Test	16.9059	1	Pass	0.0170524	82.6569	999	1
S19-A15	PBEC 375 r2	Unknown	1	IRF7	Test	13.291	1	Pass	0.0170524	88.8695	999	1
S19-A16	PBEC 375 r2	Unknown	1	LYZ	Test	15.0166	1	Pass	0.0170524	80.7732	999	1
S19-A17	PBEC 375 r2	Unknown	1	MAPK3	Test	14.4596	1	Pass	0.0170524	86.7837	999	1
S19-A18	PBEC 375 r2	Unknown	1	MAPK8	Test	14.0856	1	Pass	0.0170524	80.6642	999	1
S19-A19	PBEC 375 r2	Unknown	1	MYD88	Test	12.7892	1	Pass	0.0170524	83.6354	999	1
S19-A20	PBEC 375 r2	Unknown	1	NRLC4	Test	25.6316	0.985862	Pass	0.0170524	77.0846	999	1
S19-A21	PBEC 375 r2	Unknown	1	NLRP1	Test	18.0093	1	Pass	0.0170524	83.2187	999	1
S19-A22	PBEC 375 r2	Unknown	1	NLRP3	Test	23.3605	1	Pass	0.0170524	80.159	999	1
[truncated: 314 more rows]

## Sheet: Plate 2
Chip Run Info	D:\Mary Brown\PBECvsNECplate2\ChipRun.bml	1131462233	48.48 (113x)	GE 48x48 Fast PCR+Melt v2	ROX	EvaGreen	1/20/2022 4:38:50 PM	00:30:01	BIOMARKHD247	Chip Run Info	D:\Mary Brown\PBECvsNECplate2\ChipRun.bml	1131462234	48.48 (113x)
Application Version	4.1.3
Application Build	2.01403e+07
Export Type	Table Results
Quality Threshold	0.65
Baseline Correction Method	Linear (Derivative)
Ct Threshold Method	Auto (Global)
Experiment Information	Experiment Information	Experiment Information	Experiment Information	Experiment Information	Experiment Information	EvaGreen	EvaGreen	EvaGreen	EvaGreen	EvaGreen	EvaGreen	EvaGreen	User
Chamber	Sample	Sample	Sample	EvaGreen	EvaGreen	Ct	Ct	Ct	Ct	Tm	Tm	Tm	Defined
ID	Name	Type	rConc	Name	Type	Value	Quality	Call	Threshold	In Range	Out Range	Peak Ratio	Comments
S48-A01	NEC CTRL r3	Unknown	1	AGER	Test	20.7019	0.914756	Pass	0.0173154	83.6896	999	1
S48-A02	NEC CTRL r3	Unknown	1	ALPK1	Test	16.0562	0.981313	Pass	0.0173154	82.0047	999	1
S48-A03	NEC CTRL r3	Unknown	1	CAMP	Test	20.2877	0.932942	Pass	0.0173154	81.6183	999	1
S48-A04	NEC CTRL r3	Unknown	1	CASP1	Test	14.882	1	Pass	0.0173154	81.6638	999	1
S48-A05	NEC CTRL r3	Unknown	1	CCL2	Test	22.685	1	Pass	0.0173154	83.3242	999	1
S48-A06	NEC CTRL r3	Unknown	1	ICAM1	Test	13.6433	1	Pass	0.0173154	86.1755	999	1
S48-A07	NEC CTRL r3	Unknown	1	IL1b	Test	16.9152	1	Pass	0.0173154	79.1641	999	1
S48-A08	NEC CTRL r3	Unknown	1	IL-25	Test	25.4814	0.998337	Pass	0.0173154	77.8882	999	1
S48-A09	NEC CTRL r3	Unknown	1	IL-33	Test	19.0084	0.907328	Pass	0.0173154	78.8534	999	1
S48-A10	NEC CTRL r3	Unknown	1	IL-37	Test	23.1032	0.895303	Pass	0.0173154	84.0414	999	1
S48-A11	NEC CTRL r3	Unknown	1	IL-6	Test	24.2369	0.958187	Pass	0.0173154	80.6638	999	1
S48-A12	NEC CTRL r3	Unknown	1	CXCL8	Test	8.80383	1	Pass	0.0173154	79.0667	999	1
S48-A13	NEC CTRL r3	Unknown	1	IRAK1	Test	21.4605	0.845326	Pass	0.0173154	84.6095	999	1
S48-A14	NEC CTRL r3	Unknown	1	IRF5	Test	15.0435	0.986815	Pass	0.0173154	82.8908	999	1
S48-A15	NEC CTRL r3	Unknown	1	IRF7	Test	13.6955	1	Pass	0.0173154	89.1746	999	1
S48-A16	NEC CTRL r3	Unknown	1	LYZ	Test	13.9898	1	Pass	0.0173154	80.9415	999	1
S48-A17	NEC CTRL r3	Unknown	1	MAPK3	Test	15.1341	0.983128	Pass	0.0173154	87.0711	999	1
S48-A18	NEC CTRL r3	Unknown	1	MAPK8	Test	15.831	1	Pass	0.0173154	80.8485	999	1
S48-A19	NEC CTRL r3	Unknown	1	MYD88	Test	15.1531	0.967969	Pass	0.0173154	83.9016	999	1
S48-A20	NEC CTRL r3	Unknown	1	NRLC4	Test	999	0	Fail	0.0173154	999	999	0
S48-A21	NEC CTRL r3	Unknown	1	NLRP1	Test	21.1682	0.9537	Pass	0.0173154	83.6376	999	1
S48-A22	NEC CTRL r3	Unknown	1	NLRP3	Test	999	0	Fail	0.0173154	999	999	0
S48-A23	NEC CTRL r3	Unknown	1	NOD1	Test	19.1949	0.946802	Pass	0.0173154	82.7169	999	1
S48-A24	NEC CTRL r3	Unknown	1	NOD2	Test	17.491	1	Pass	0.0173154	83.1308	999	1
S48-A25	NEC CTRL r3	Unknown	1	RELA	Test	13.1113	1	Pass	0.0173154	82.9853	999	1
S48-A26	NEC CTRL r3	Unknown	1	TLR2	Test	15.0196	0.985482	Pass	0.0173154	78.7733	999	1
S48-A27	NEC CTRL r3	Unknown	1	TLR4	Test	19.7909	1	Pass	0.0173154	81.0845	999	1
S48-A28	NEC CTRL r3	Unknown	1	TNF	Test	19.0864	0.995096	Pass	0.0173154	84.4258	999	1
S48-A29	NEC CTRL r3	Unknown	1	TRAF6	Test	16.3515	1	Pass	0.0173154	77.3548	999	1
S48-A30	NEC CTRL r3	Unknown	1	TSLP	Test	13.4207	1	Pass	0.0173154	80.3204	999	1
S48-A31	NEC CTRL r3	Unknown	1	ATP5F1B	Reference	999	0	Fail	0.0173154	999	999	0
S48-A32	NEC CTRL r3	Unknown	1	GAPDH	Reference	22.9464	1	Pass	0.0173154	84.7801	999	1
S48-A33	NEC CTRL r3	Unknown	1	RPL13A	Reference	21.4767	0.997639	Pass	0.0173154	90.08	999	1
S48-A34	NEC CTRL r3	Unknown	1	YWHAZ	Reference	999	0	Fail	0.0173154	999	999	0
S48-A35	NEC CTRL r3	Unknown	1	blank	NRC	999	0	Fail	0.0173154	999	999	0
S48-A36	NEC CTRL r3	Unknown	1		NRC	999	0	Fail	0.0173154	999	999	0
S48-A37	NEC CTRL r3	Unknown	1		NRC	999	0	Fail	0.0173154	999	999	0
S48-A38	NEC CTRL r3	Unknown	1		NRC	999	0	Fail	0.0173154	999	999	0
S48-A39	NEC CTRL r3	Unknown	1		NRC	999	0	Fail	0.0173154	999	999	0
S48-A40	NEC CTRL r3	Unknown	1		NRC	999	0	Fail	0.0173154	999	999	0
S48-A41	NEC CTRL r3	Unknown	1		NRC	999	0	Fail	0.0173154	999	999	0
S48-A42	NEC CTRL r3	Unknown	1		NRC	999	0	Fail	0.0173154	999	999	0
S48-A43	NEC CTRL r3	Unknown	1		NRC	999	0	Fail	0.0173154	999	999	0
S48-A44	NEC CTRL r3	Unknown	1		NRC	999	0	Fail	0.0173154	999	999	0
S48-A45	NEC CTRL r3	Unknown	1		NRC	999	0	Fail	0.0173154	999	999	0
S48-A46	NEC CTRL r3	Unknown	1		NRC	999	0	Fail	0.0173154	999	999	0
S48-A47	NEC CTRL r3	Unknown	1		NRC	999	0	Fail	0.0173154	999	999	0
S48-A48	NEC CTRL r3	Unknown	1		NRC	999	0	Fail	0.0173154	999	999	0
S03-A01	PBEC 375 r1	Unknown	1	AGER	Test	20.7461	1	Pass	0.0173154	85.6296	999	1
S03-A02	PBEC 375 r1	Unknown	1	ALPK1	Test	16.3247	1	Pass	0.0173154	81.8315	999	1
S03-A03	PBEC 375 r1	Unknown	1	CAMP	Test	20.5651	1	Pass	0.0173154	81.3417	999	1
S03-A04	PBEC 375 r1	Unknown	1	CASP1	Test	15.0657	1	Pass	0.0173154	81.3632	999	1
S03-A05	PBEC 375 r1	Unknown	1	CCL2	Test	15.5519	1	Pass	0.0173154	83.1263	999	1
S03-A06	PBEC 375 r1	Unknown	1	ICAM1	Test	13.1983	1	Pass	0.0173154	86.0049	999	1
S03-A07	PBEC 375 r1	Unknown	1	IL1b	Test	17.9889	1	Pass	0.0173154	79.0352	999	1
S03-A08	PBEC 375 r1	Unknown	1	IL-25	Test	999	0	Fail	0.0173154	74.4809	999	1
S03-A09	PBEC 375 r1	Unknown	1	IL-33	Test	15.5966	1	Pass	0.0173154	78.7286	999	1
S03-A10	PBEC 375 r1	Unknown	1	IL-37	Test	999	0	Fail	0.0173154	74.514	999	1
S03-A11	PBEC 375 r1	Unknown	1	IL-6	Test	15.2105	1	Pass	0.0173154	80.2836	999	1
S03-A12	PBEC 375 r1	Unknown	1	CXCL8	Test	6.616	1	Pass	0.0173154	78.9505	999	1
S03-A13	PBEC 375 r1	Unknown	1	IRAK1	Test	21.1397	0.892378	Pass	0.0173154	84.3611	999	1
S03-A14	PBEC 375 r1	Unknown	1	IRF5	Test	15.4348	1	Pass	0.0173154	82.7577	999	1
S03-A15	PBEC 375 r1	Unknown	1	IRF7	Test	13.5742	1	Pass	0.0173154	89.0082	999	1
S03-A16	PBEC 375 r1	Unknown	1	LYZ	Test	13.4191	1	Pass	0.0173154	80.8212	999	1
S03-A17	PBEC 375 r1	Unknown	1	MAPK3	Test	15.1793	1	Pass	0.0173154	86.932	999	1
S03-A18	PBEC 375 r1	Unknown	1	MAPK8	Test	15.1113	1	Pass	0.0173154	80.7399	999	1
S03-A19	PBEC 375 r1	Unknown	1	MYD88	Test	15.4669	1	Pass	0.0173154	83.6858	999	1
S03-A20	PBEC 375 r1	Unknown	1	NRLC4	Test	999	0	Fail	0.0173154	74.6263	999	1
S03-A21	PBEC 375 r1	Unknown	1	NLRP1	Test	22.4467	1	Pass	0.0173154	83.5714	999	1
S03-A22	PBEC 375 r1	Unknown	1	NLRP3	Test	999	0	Fail	0.0173154	74.6803	999	1
S03-A23	PBEC 375 r1	Unknown	1	NOD1	Test	19.2733	1	Pass	0.0173154	83.6094	999	1
S03-A24	PBEC 375 r1	Unknown	1	NOD2	Test	20.6718	1	Pass	0.0173154	83.1423	999	1
S03-A25	PBEC 375 r1	Unknown	1	RELA	Test	13.3075	1	Pass	0.0173154	82.8286	999	1
S03-A26	PBEC 375 r1	Unknown	1	TLR2	Test	16.0175	1	Pass	0.0173154	78.6622	999	1
S03-A27	PBEC 375 r1	Unknown	1	TLR4	Test	18.5749	1	Pass	0.0173154	80.8784	999	1
S03-A28	PBEC 375 r1	Unknown	1	TNF	Test	18.299	1	Pass	0.0173154	84.2163	999	1
S03-A29	PBEC 375 r1	Unknown	1	TRAF6	Test	17.0225	1	Pass	0.0173154	77.214	999	1
S03-A30	PBEC 375 r1	Unknown	1	TSLP	Test	14.1611	1	Pass	0.0173154	80.1908	999	1
S03-A31	PBEC 375 r1	Unknown	1	ATP5F1B	Reference	24.8596	1	Pass	0.0173154	82.9628	999	1
S03-A32	PBEC 375 r1	Unknown	1	GAPDH	Reference	22.9509	1	Pass	0.0173154	84.8015	999	1
S03-A33	PBEC 375 r1	Unknown	1	RPL13A	Reference	21.2153	1	Pass	0.0173154	89.8206	999	1
S03-A34	PBEC 375 r1	Unknown	1	YWHAZ	Reference	999	0	Fail	0.0173154	74.6375	999	1
S03-A35	PBEC 375 r1	Unknown	1	blank	NRC	999	0	Fail	0.0173154	74.6881	999	1
S03-A36	PBEC 375 r1	Unknown	1		NRC	999	0	Fail	0.0173154	74.689	999	1
S03-A37	PBEC 375 r1	Unknown	1		NRC	999	0	Fail	0.0173154	74.6792	999	1
S03-A38	PBEC 375 r1	Unknown	1		NRC	999	0	Fail	0.0173154	74.6854	999	1
S03-A39	PBEC 375 r1	Unknown	1		NRC	999	0	Fail	0.0173154	74.6875	999	1
S03-A40	PBEC 375 r1	Unknown	1		NRC	999	0	Fail	0.0173154	74.6555	999	1
S03-A41	PBEC 375 r1	Unknown	1		NRC	999	0	Fail	0.0173154	74.6606	999	1
S03-A42	PBEC 375 r1	Unknown	1		NRC	999	0	Fail	0.0173154	74.6818	999	1
S03-A43	PBEC 375 r1	Unknown	1		NRC	999	0	Fail	0.0173154	74.7098	999	1
S03-A44	PBEC 375 r1	Unknown	1		NRC	999	0	Fail	0.0173154	74.7257	999	1
S03-A45	PBEC 375 r1	Unknown	1		NRC	999	0	Fail	0.0173154	74.8211	999	1
S03-A46	PBEC 375 r1	Unknown	1		NRC	999	0	Fail	0.0173154	74.8551	999	1
S03-A47	PBEC 375 r1	Unknown	1		NRC	999	0	Fail	0.0173154	74.9279	999	1
S03-A48	PBEC 375 r1	Unknown	1		NRC	999	0	Fail	0.0173154	75.0516	999	1
S47-A01	NEC TLR4 r3	Unknown	1	AGER	Test	19.045	0.971953	Pass	0.0173154	84.9604	999	1
S47-A02	NEC TLR4 r3	Unknown	1	ALPK1	Test	13.6451	1	Pass	0.0173154	81.7802	999	1
S47-A03	NEC TLR4 r3	Unknown	1	CAMP	Test	18.6059	1	Pass	0.0173154	81.2266	999	1
S47-A04	NEC TLR4 r3	Unknown	1	CASP1	Test	13.2304	1	Pass	0.0173154	81.2878	999	1
S47-A05	NEC TLR4 r3	Unknown	1	CCL2	Test	23.1841	1	Pass	0.0173154	83.2942	999	1
S47-A06	NEC TLR4 r3	Unknown	1	ICAM1	Test	12.3967	1	Pass	0.0173154	85.9347	999	1
S47-A07	NEC TLR4 r3	Unknown	1	IL1b	Test	14.0194	1	Pass	0.0173154	78.9799	999	1
S47-A08	NEC TLR4 r3	Unknown	1	IL-25	Test	999	0	Fail	0.0173154	74.294	999	1
S47-A09	NEC TLR4 r3	Unknown	1	IL-33	Test	16.2653	1	Pass	0.0173154	78.6458	999	1
S47-A10	NEC TLR4 r3	Unknown	1	IL-37	Test	21.7006	1	Pass	0.0173154	83.6682	999	1
S47-A11	NEC TLR4 r3	Unknown	1	IL-6	Test	19.8323	1	Pass	0.0173154	80.2622	999	1
S47-A12	NEC TLR4 r3	Unknown	1	CXCL8	Test	7.62879	1	Pass	0.0173154	78.8625	999	1
S47-A13	NEC TLR4 r3	Unknown	1	IRAK1	Test	18.4952	0.901361	Pass	0.0173154	84.2511	999	1
S47-A14	NEC TLR4 r3	Unknown	1	IRF5	Test	14.3797	1	Pass	0.0173154	82.6936	999	1
S47-A15	NEC TLR4 r3	Unknown	1	IRF7	Test	13.1357	1	Pass	0.0173154	88.9325	999	1
S47-A16	NEC TLR4 r3	Unknown	1	LYZ	Test	13.0009	1	Pass	0.0173154	80.7614	999	1
S47-A17	NEC TLR4 r3	Unknown	1	MAPK3	Test	14.0271	1	Pass	0.0173154	86.8649	999	1
S47-A18	NEC TLR4 r3	Unknown	1	MAPK8	Test	13.9221	1	Pass	0.0173154	80.6592	999	1
S47-A19	NEC TLR4 r3	Unknown	1	MYD88	Test	12.5669	1	Pass	0.0173154	83.6599	999	1
S47-A20	NEC TLR4 r3	Unknown	1	NRLC4	Test	999	0	Fail	0.0173154	74.403	999	1
S47-A21	NEC TLR4 r3	Unknown	1	NLRP1	Test	18.4408	1	Pass	0.0173154	83.3518	999	1
S47-A22	NEC TLR4 r3	Unknown	1	NLRP3	Test	999	0	Fail	0.0173154	74.4106	999	1
S47-A23	NEC TLR4 r3	Unknown	1	NOD1	Test	16.6645	1	Pass	0.0173154	82.8067	999	1
S47-A24	NEC TLR4 r3	Unknown	1	NOD2	Test	15.7322	1	Pass	0.0173154	82.9406	999	1
S47-A25	NEC TLR4 r3	Unknown	1	RELA	Test	10.8045	1	Pass	0.0173154	82.7842	999	1
S47-A26	NEC TLR4 r3	Unknown	1	TLR2	Test	12.724	1	Pass	0.0173154	78.4326	999	1
S47-A27	NEC TLR4 r3	Unknown	1	TLR4	Test	17.4458	1	Pass	0.0173154	80.8206	999	1
S47-A28	NEC TLR4 r3	Unknown	1	TNF	Test	17.5046	1	Pass	0.0173154	84.1734	999	1
S47-A29	NEC TLR4 r3	Unknown	1	TRAF6	Test	13.2621	1	Pass	0.0173154	77.1603	999	1
S47-A30	NEC TLR4 r3	Unknown	1	TSLP	Test	13.1195	1	Pass	0.0173154	80.0913	999	1
S47-A31	NEC TLR4 r3	Unknown	1	ATP5F1B	Reference	23.2581	1	Pass	0.0173154	82.8631	999	1
S47-A32	NEC TLR4 r3	Unknown	1	GAPDH	Reference	20.4042	1	Pass	0.0173154	84.6807	999	1
S47-A33	NEC TLR4 r3	Unknown	1	RPL13A	Reference	19.8614	1	Pass	0.0173154	89.8215	999	1
S47-A34	NEC TLR4 r3	Unknown	1	YWHAZ	Reference	22.8851	1	Pass	0.0173154	79.2276	999	1
S47-A35	NEC TLR4 r3	Unknown	1	blank	NRC	999	0	Fail	0.0173154	74.4123	999	1
S47-A36	NEC TLR4 r3	Unknown	1		NRC	999	0	Fail	0.0173154	74.4057	999	1
S47-A37	NEC TLR4 r3	Unknown	1		NRC	999	0	Fail	0.0173154	74.4061	999	1
S47-A38	NEC TLR4 r3	Unknown	1		NRC	999	0	Fail	0.0173154	74.4125	999	1
S47-A39	NEC TLR4 r3	Unknown	1		NRC	999	0	Fail	0.0173154	74.4114	999	1
S47-A40	NEC TLR4 r3	Unknown	1		NRC	999	0	Fail	0.0173154	74.4118	999	1
S47-A41	NEC TLR4 r3	Unknown	1		NRC	999	0	Fail	0.0173154	74.4324	999	1
S47-A42	NEC TLR4 r3	Unknown	1		NRC	999	0	Fail	0.0173154	74.4399	999	1
S47-A43	NEC TLR4 r3	Unknown	1		NRC	999	0	Fail	0.0173154	74.4342	999	1
S47-A44	NEC TLR4 r3	Unknown	1		NRC	999	0	Fail	0.0173154	74.4466	999	1
S47-A45	NEC TLR4 r3	Unknown	1		NRC	999	0	Fail	0.0173154	74.5068	999	1
S47-A46	NEC TLR4 r3	Unknown	1		NRC	999	0	Fail	0.0173154	74.6459	999	1
S47-A47	NEC TLR4 r3	Unknown	1		NRC	999	0	Fail	0.0173154	74.7399	999	1
S47-A48	NEC TLR4 r3	Unknown	1		NRC	999	0	Fail	0.0173154	74.8887	999	1
S02-A01	PBEC 162 r1	Unknown	1	AGER	Test	21.0952	0.96273	Pass	0.0173154	84.4627	999	1
S02-A02	PBEC 162 r1	Unknown	1	ALPK1	Test	15.7183	1	Pass	0.0173154	81.7294	999	1
S02-A03	PBEC 162 r1	Unknown	1	CAMP	Test	20.6914	1	Pass	0.0173154	81.2015	999	1
S02-A04	PBEC 162 r1	Unknown	1	CASP1	Test	14.7485	1	Pass	0.0173154	81.2529	999	1
S02-A05	PBEC 162 r1	Unknown	1	CCL2	Test	16.0152	1	Pass	0.0173154	83.0289	999	1
S02-A06	PBEC 162 r1	Unknown	1	ICAM1	Test	12.6075	1	Pass	0.0173154	85.9015	999	1
S02-A07	PBEC 162 r1	Unknown	1	IL1b	Test	16.5569	1	Pass	0.0173154	78.9688	999	1
S02-A08	PBEC 162 r1	Unknown	1	IL-25	Test	999	0	Fail	0.0173154	74.403	999	1
S02-A09	PBEC 162 r1	Unknown	1	IL-33	Test	15.0272	1	Pass	0.0173154	78.6377	999	1
S02-A10	PBEC 162 r1	Unknown	1	IL-37	Test	27.8894	0.900015	Pass	0.0173154	74.3539	999	1
S02-A11	PBEC 162 r1	Unknown	1	IL-6	Test	14.485	1	Pass	0.0173154	80.1938	999	1
S02-A12	PBEC 162 r1	Unknown	1	CXCL8	Test	5.4518	1	Pass	0.0173154	78.8817	999	1
S02-A13	PBEC 162 r1	Unknown	1	IRAK1	Test	20.526	0.895163	Pass	0.0173154	84.2417	999	1
S02-A14	PBEC 162 r1	Unknown	1	IRF5	Test	15.5419	1	Pass	0.0173154	82.6378	999	1
S02-A15	PBEC 162 r1	Unknown	1	IRF7	Test	12.4985	1	Pass	0.0173154	88.9133	999	1
S02-A16	PBEC 162 r1	Unknown	1	LYZ	Test	13.5168	1	Pass	0.0173154	80.7525	999	1
S02-A17	PBEC 162 r1	Unknown	1	MAPK3	Test	15.0855	1	Pass	0.0173154	86.791	999	1
S02-A18	PBEC 162 r1	Unknown	1	MAPK8	Test	14.7386	1	Pass	0.0173154	80.6438	999	1
S02-A19	PBEC 162 r1	Unknown	1	MYD88	Test	15.012	1	Pass	0.0173154	83.6239	999	1
S02-A20	PBEC 162 r1	Unknown	1	NRLC4	Test	28.3199	0	Fail	0.0173154	74.8667	999	1
S02-A21	PBEC 162 r1	Unknown	1	NLRP1	Test	23.6159	1	Pass	0.0173154	83.3657	999	1
S02-A22	PBEC 162 r1	Unknown	1	NLRP3	Test	999	0	Fail	0.0173154	74.4936	999	1
S02-A23	PBEC 162 r1	Unknown	1	NOD1	Test	18.3947	1	Pass	0.0173154	83.6295	999	1
S02-A24	PBEC 162 r1	Unknown	1	NOD2	Test	19.6787	1	Pass	0.0173154	82.9528	999	1
S02-A25	PBEC 162 r1	Unknown	1	RELA	Test	12.9515	1	Pass	0.0173154	82.7359	999	1
S02-A26	PBEC 162 r1	Unknown	1	TLR2	Test	15.6698	1	Pass	0.0173154	78.4049	999	1
S02-A27	PBEC 162 r1	Unknown	1	TLR4	Test	18.214	1	Pass	0.0173154	80.7263	999	1
S02-A28	PBEC 162 r1	Unknown	1	TNF	Test	15.3157	1	Pass	0.0173154	84.1389	999	1
S02-A29	PBEC 162 r1	Unknown	1	TRAF6	Test	16.1896	1	Pass	0.0173154	77.0827	999	1
S02-A30	PBEC 162 r1	Unknown	1	TSLP	Test	14.9494	1	Pass	0.0173154	80.0899	999	1
S02-A31	PBEC 162 r1	Unknown	1	ATP5F1B	Reference	22.9184	1	Pass	0.0173154	82.8699	999	1
S02-A32	PBEC 162 r1	Unknown	1	GAPDH	Reference	24.5907	1	Pass	0.0173154	84.7249	999	1
S02-A33	PBEC 162 r1	Unknown	1	RPL13A	Reference	20.6101	1	Pass	0.0173154	89.7969	999	1
S02-A34	PBEC 162 r1	Unknown	1	YWHAZ	Reference	999	0	Fail	0.0173154	74.4859	999	1
S02-A35	PBEC 162 r1	Unknown	1	blank	NRC	999	0	Fail	0.0173154	74.5083	999	1
S02-A36	PBEC 162 r1	Unknown	1		NRC	999	0	Fail	0.0173154	74.4999	999	1
S02-A37	PBEC 162 r1	Unknown	1		NRC	999	0	Fail	0.0173154	74.5028	999	1
S02-A38	PBEC 162 r1	Unknown	1		NRC	999	0	Fail	0.0173154	74.4997	999	1
S02-A39	PBEC 162 r1	Unknown	1		NRC	999	0	Fail	0.0173154	74.5076	999	1
S02-A40	PBEC 162 r1	Unknown	1		NRC	999	0	Fail	0.0173154	74.5112	999	1
S02-A41	PBEC 162 r1	Unknown	1		NRC	999	0	Fail	0.0173154	74.5144	999	1
S02-A42	PBEC 162 r1	Unknown	1		NRC	999	0	Fail	0.0173154	74.524	999	1
S02-A43	PBEC 162 r1	Unknown	1		NRC	999	0	Fail	0.0173154	74.607	999	1
S02-A44	PBEC 162 r1	Unknown	1		NRC	999	0	Fail	0.0173154	74.6316	999	1
S02-A45	PBEC 162 r1	Unknown	1		NRC	999	0	Fail	0.0173154	74.6768	999	1
S02-A46	PBEC 162 r1	Unknown	1		NRC	999	0	Fail	0.0173154	74.7256	999	1
S02-A47	PBEC 162 r1	Unknown	1		NRC	999	0	Fail	0.0173154	74.8183	999	1
S02-A48	PBEC 162 r1	Unknown	1		NRC	999	0	Fail	0.0173154	74.9589	999	1
S46-A01	NEC TLR2 r3	Unknown	1	AGER	Test	18.8824	1	Pass	0.0173154	83.3118	999	1
S46-A02	NEC TLR2 r3	Unknown	1	ALPK1	Test	13.9388	1	Pass	0.0173154	81.7091	999	1
S46-A03	NEC TLR2 r3	Unknown	1	CAMP	Test	21.62	1	Pass	0.0173154	81.188	999	1
S46-A04	NEC TLR2 r3	Unknown	1	CASP1	Test	12.8477	1	Pass	0.0173154	81.2173	999	1
S46-A05	NEC TLR2 r3	Unknown	1	CCL2	Test	17.2146	1	Pass	0.0173154	83.1446	999	1
S46-A06	NEC TLR2 r3	Unknown	1	ICAM1	Test	9.79963	1	Pass	0.0173154	85.893	999	1
S46-A07	NEC TLR2 r3	Unknown	1	IL1b	Test	9.69864	1	Pass	0.0173154	78.953	999	1
S46-A08	NEC TLR2 r3	Unknown	1	IL-25	Test	28.7782	0	Fail	0.0173154	74.3016	999	1
S46-A09	NEC TLR2 r3	Unknown	1	IL-33	Test	14.1547	1	Pass	0.0173154	78.6278	999	1
S46-A10	NEC TLR2 r3	Unknown	1	IL-37	Test	27.6642	0.88297	Pass	0.0173154	74.2169	999	1
S46-A11	NEC TLR2 r3	Unknown	1	IL-6	Test	14.8204	1	Pass	0.0173154	80.1489	999	1
S46-A12	NEC TLR2 r3	Unknown	1	CXCL8	Test	6.68316	1	Pass	0.0173154	78.8362	999	1
S46-A13	NEC TLR2 r3	Unknown	1	IRAK1	Test	15.6152	0.937425	Pass	0.0173154	84.1551	999	1
S46-A14	NEC TLR2 r3	Unknown	1	IRF5	Test	15.6123	1	Pass	0.0173154	82.6105	999	1
S46-A15	NEC TLR2 r3	Unknown	1	IRF7	Test	12.5268	1	Pass	0.0173154	88.8599	999	1
S46-A16	NEC TLR2 r3	Unknown	1	LYZ	Test	15.751	1	Pass	0.0173154	80.7041	999	1
S46-A17	NEC TLR2 r3	Unknown	1	MAPK3	Test	13.8214	1	Pass	0.0173154	86.7928	999	1
S46-A18	NEC TLR2 r3	Unknown	1	MAPK8	Test	13.0093	1	Pass	0.0173154	80.6	999	1
S46-A19	NEC TLR2 r3	Unknown	1	MYD88	Test	11.522	1	Pass	0.0173154	83.5937	999	1
S46-A20	NEC TLR2 r3	Unknown	1	NRLC4	Test	999	0	Fail	0.0173154	74.338	999	1
S46-A21	NEC TLR2 r3	Unknown	1	NLRP1	Test	15.9892	1	Pass	0.0173154	83.2154	999	1
S46-A22	NEC TLR2 r3	Unknown	1	NLRP3	Test	999	0	Fail	0.0173154	74.3515	999	1
S46-A23	NEC TLR2 r3	Unknown	1	NOD1	Test	16.4049	1	Pass	0.0173154	82.8195	999	1
S46-A24	NEC TLR2 r3	Unknown	1	NOD2	Test	14.3942	1	Pass	0.0173154	82.8841	999	1
S46-A25	NEC TLR2 r3	Unknown	1	RELA	Test	10.0989	1	Pass	0.0173154	82.7195	999	1
S46-A26	NEC TLR2 r3	Unknown	1	TLR2	Test	9.87036	1	Pass	0.0173154	78.3766	999	1
S46-A27	NEC TLR2 r3	Unknown	1	TLR4	Test	14.758	1	Pass	0.0173154	80.7709	999	1
S46-A28	NEC TLR2 r3	Unknown	1	TNF	Test	16.2402	1	Pass	0.0173154	84.0933	999	1
S46-A29	NEC TLR2 r3	Unknown	1	TRAF6	Test	12.7181	1	Pass	0.0173154	77.0749	999	1
S46-A30	NEC TLR2 r3	Unknown	1	TSLP	Test	15.0153	1	Pass	0.0173154	80.0531	999	1
S46-A31	NEC TLR2 r3	Unknown	1	ATP5F1B	Reference	24.6549	1	Pass	0.0173154	82.8029	999	1
S46-A32	NEC TLR2 r3	Unknown	1	GAPDH	Reference	20.1681	1	Pass	0.0173154	84.3884	999	1
S46-A33	NEC TLR2 r3	Unknown	1	RPL13A	Reference	20.6838	1	Pass	0.0173154	89.6716	999	1
S46-A34	NEC TLR2 r3	Unknown	1	YWHAZ	Reference	22.42	1	Pass	0.0173154	79.0169	999	1
S46-A35	NEC TLR2 r3	Unknown	1	blank	NRC	999	0	Fail	0.0173154	74.366	999	1
S46-A36	NEC TLR2 r3	Unknown	1		NRC	999	0	Fail	0.0173154	74.3661	999	1
S46-A37	NEC TLR2 r3	Unknown	1		NRC	999	0	Fail	0.0173154	74.3676	999	1
S46-A38	NEC TLR2 r3	Unknown	1		NRC	999	0	Fail	0.0173154	74.3602	999	1
S46-A39	NEC TLR2 r3	Unknown	1		NRC	999	0	Fail	0.0173154	74.3633	999	1
S46-A40	NEC TLR2 r3	Unknown	1		NRC	999	0	Fail	0.0173154	74.3656	999	1
S46-A41	NEC TLR2 r3	Unknown	1		NRC	999	0	Fail	0.0173154	74.3768	999	1
S46-A42	NEC TLR2 r3	Unknown	1		NRC	999	0	Fail	0.0173154	74.3823	999	1
S46-A43	NEC TLR2 r3	Unknown	1		NRC	999	0	Fail	0.0173154	74.398	999	1
S46-A44	NEC TLR2 r3	Unknown	1		NRC	999	0	Fail	0.0173154	74.4151	999	1
S46-A45	NEC TLR2 r3	Unknown	1		NRC	999	0	Fail	0.0173154	74.4483	999	1
S46-A46	NEC TLR2 r3	Unknown	1		NRC	999	0	Fail	0.0173154	74.5201	999	1
S46-A47	NEC TLR2 r3	Unknown	1		NRC	999	0	Fail	0.0173154	74.6713	999	1
S46-A48	NEC TLR2 r3	Unknown	1		NRC	999	0	Fail	0.0173154	74.8344	999	1
S01-A01	PBEC 398_r1	Unknown	1	AGER	Test	19.5256	1	Pass	0.0173154	85.6056	999	1
S01-A02	PBEC 398_r1	Unknown	1	ALPK1	Test	15.4747	1	Pass	0.0173154	81.6929	999	1
S01-A03	PBEC 398_r1	Unknown	1	CAMP	Test	17.6048	1	Pass	0.0173154	81.1342	999	1
S01-A04	PBEC 398_r1	Unknown	1	CASP1	Test	14.2657	1	Pass	0.0173154	81.2532	999	1
S01-A05	PBEC 398_r1	Unknown	1	CCL2	Test	13.2984	1	Pass	0.0173154	82.9906	999	1
S01-A06	PBEC 398_r1	Unknown	1	ICAM1	Test	12.7	1	Pass	0.0173154	85.8831	999	1
S01-A07	PBEC 398_r1	Unknown	1	IL1b	Test	17.497	1	Pass	0.0173154	78.8808	999	1
S01-A08	PBEC 398_r1	Unknown	1	IL-25	Test	999	0	Fail	0.0173154	999	999	0
S01-A09	PBEC 398_r1	Unknown	1	IL-33	Test	14.5685	1	Pass	0.0173154	78.6299	999	1
S01-A10	PBEC 398_r1	Unknown	1	IL-37	Test	999	0	Fail	0.0173154	999	999	0
S01-A11	PBEC 398_r1	Unknown	1	IL-6	Test	14.5429	1	Pass	0.0173154	80.1755	999	1
S01-A12	PBEC 398_r1	Unknown	1	CXCL8	Test	5.43774	1	Pass	0.0173154	78.8483	999	1
S01-A13	PBEC 398_r1	Unknown	1	IRAK1	Test	19.8536	0.916697	Pass	0.0173154	84.2039	999	1
S01-A14	PBEC 398_r1	Unknown	1	IRF5	Test	14.9429	1	Pass	0.0173154	82.596	999	1
S01-A15	PBEC 398_r1	Unknown	1	IRF7	Test	12.4284	1	Pass	0.0173154	88.8611	999	1
S01-A16	PBEC 398_r1	Unknown	1	LYZ	Test	12.5168	1	Pass	0.0173154	80.738	999	1
S01-A17	PBEC 398_r1	Unknown	1	MAPK3	Test	13.7163	1	Pass	0.0173154	86.7631	999	1
S01-A18	PBEC 398_r1	Unknown	1	MAPK8	Test	14.3533	1	Pass	0.0173154	80.6088	999	1
S01-A19	PBEC 398_r1	Unknown	1	MYD88	Test	14.5911	1	Pass	0.0173154	83.4421	999	1
S01-A20	PBEC 398_r1	Unknown	1	NRLC4	Test	999	0	Fail	0.0173154	999	999	0
S01-A21	PBEC 398_r1	Unknown	1	NLRP1	Test	22.3099	1	Pass	0.0173154	83.2455	999	1
S01-A22	PBEC 398_r1	Unknown	1	NLRP3	Test	999	0	Fail	0.0173154	999	999	0
S01-A23	PBEC 398_r1	Unknown	1	NOD1	Test	18.6728	1	Pass	0.0173154	83.6416	999	1
S01-A24	PBEC 398_r1	Unknown	1	NOD2	Test	19.7312	1	Pass	0.0173154	82.83	999	1
S01-A25	PBEC 398_r1	Unknown	1	RELA	Test	12.7122	1	Pass	0.0173154	82.7144	999	1
S01-A26	PBEC 398_r1	Unknown	1	TLR2	Test	15.4775	1	Pass	0.0173154	78.3566	999	1
S01-A27	PBEC 398_r1	Unknown	1	TLR4	Test	18.0309	1	Pass	0.0173154	80.8513	999	1
S01-A28	PBEC 398_r1	Unknown	1	TNF	Test	17.2924	1	Pass	0.0173154	84.1271	999	1
S01-A29	PBEC 398_r1	Unknown	1	TRAF6	Test	16.6874	1	Pass	0.0173154	77.1558	999	1
S01-A30	PBEC 398_r1	Unknown	1	TSLP	Test	12.8104	1	Pass	0.0173154	80.0963	999	1
S01-A31	PBEC 398_r1	Unknown	1	ATP5F1B	Reference	24.4241	1	Pass	0.0173154	82.7821	999	1
S01-A32	PBEC 398_r1	Unknown	1	GAPDH	Reference	22.4952	1	Pass	0.0173154	84.6638	999	1
S01-A33	PBEC 398_r1	Unknown	1	RPL13A	Reference	20.6907	1	Pass	0.0173154	89.7035	999	1
S01-A34	PBEC 398_r1	Unknown	1	YWHAZ	Reference	999	0	Fail	0.0173154	999	999	0
S01-A35	PBEC 398_r1	Unknown	1	blank	NRC	999	0	Fail	0.0173154	999	999	0
S01-A36	PBEC 398_r1	Unknown	1		NRC	999	0	Fail	0.0173154	999	999	0
S01-A37	PBEC 398_r1	Unknown	1		NRC	999	0	Fail	0.0173154	999	999	0
S01-A38	PBEC 398_r1	Unknown	1		NRC	999	0	Fail	0.0173154	999	999	0
S01-A39	PBEC 398_r1	Unknown	1		NRC	999	0	Fail	0.0173154	999	999	0
S01-A40	PBEC 398_r1	Unknown	1		NRC	999	0	Fail	0.0173154	999	999	0
S01-A41	PBEC 398_r1	Unknown	1		NRC	999	0	Fail	0.0173154	999	999	0
S01-A42	PBEC 398_r1	Unknown	1		NRC	999	0	Fail	0.0173154	999	999	0
S01-A43	PBEC 398_r1	Unknown	1		NRC	999	0	Fail	0.0173154	999	999	0
S01-A44	PBEC 398_r1	Unknown	1		NRC	999	0	Fail	0.0173154	999	999	0
S01-A45	PBEC 398_r1	Unknown	1		NRC	999	0	Fail	0.0173154	999	999	0
S01-A46	PBEC 398_r1	Unknown	1		NRC	999	0	Fail	0.0173154	999	999	0
S01-A47	PBEC 398_r1	Unknown	1		NRC	999	0	Fail	0.0173154	999	999	0
S01-A48	PBEC 398_r1	Unknown	1		NRC	999	0	Fail	0.0173154	999	999	0
S45-A01	NEC 11931 r3	Unknown	1	AGER	Test	18.894	1	Pass	0.0173154	85.0814	999	1
S45-A02	NEC 11931 r3	Unknown	1	ALPK1	Test	13.8684	1	Pass	0.0173154	81.6783	999	1
S45-A03	NEC 11931 r3	Unknown	1	CAMP	Test	20.3841	1	Pass	0.0173154	81.155	999	1
S45-A04	NEC 11931 r3	Unknown	1	CASP1	Test	12.6614	1	Pass	0.0173154	81.2133	999	1
S45-A05	NEC 11931 r3	Unknown	1	CCL2	Test	21.2991	1	Pass	0.0173154	83.283	999	1
S45-A06	NEC 11931 r3	Unknown	1	ICAM1	Test	10.2982	1	Pass	0.0173154	85.8696	999	1
S45-A07	NEC 11931 r3	Unknown	1	IL1b	Test	10.2615	1	Pass	0.0173154	78.9445	999	1
S45-A08	NEC 11931 r3	Unknown	1	IL-25	Test	999	0	Fail	0.0173154	74.2356	999	1
S45-A09	NEC 11931 r3	Unknown	1	IL-33	Test	13.2963	1	Pass	0.0173154	78.6029	999	1
S45-A10	NEC 11931 r3	Unknown	1	IL-37	Test	999	0	Fail	0.0173154	74.2503	999	1
S45-A11	NEC 11931 r3	Unknown	1	IL-6	Test	16.8497	1	Pass	0.0173154	80.0834	999	1
S45-A12	NEC 11931 r3	Unknown	1	CXCL8	Test	7.02714	1	Pass	0.0173154	78.808	999	1
S45-A13	NEC 11931 r3	Unknown	1	IRAK1	Test	16.8711	0.942562	Pass	0.0173154	84.1318	999	1
S45-A14	NEC 11931 r3	Unknown	1	IRF5	Test	15.2406	1	Pass	0.0173154	82.5675	999	1
S45-A15	NEC 11931 r3	Unknown	1	IRF7	Test	12.7292	1	Pass	0.0173154	88.8189	999	1
S45-A16	NEC 11931 r3	Unknown	1	LYZ	Test	13.9156	1	Pass	0.0173154	80.6721	999	1
S45-A17	NEC 11931 r3	Unknown	1	MAPK3	Test	13.5469	1	Pass	0.0173154	86.7457	999	1
S45-A18	NEC 11931 r3	Unknown	1	MAPK8	Test	13.7242	1	Pass	0.0173154	80.429	999	1
S45-A19	NEC 11931 r3	Unknown	1	MYD88	Test	12.1847	1	Pass	0.0173154	83.4278	999	1
S45-A20	NEC 11931 r3	Unknown	1	NRLC4	Test	999	0	Fail	0.0173154	74.3237	999	1
S45-A21	NEC 11931 r3	Unknown	1	NLRP1	Test	16.8253	1	Pass	0.0173154	83.1931	999	1
S45-A22	NEC 11931 r3	Unknown	1	NLRP3	Test	999	0	Fail	0.0173154	74.3336	999	1
S45-A23	NEC 11931 r3	Unknown	1	NOD1	Test	16.7537	1	Pass	0.0173154	82.7715	999	1
S45-A24	NEC 11931 r3	Unknown	1	NOD2	Test	14.4725	1	Pass	0.0173154	82.8485	999	1
S45-A25	NEC 11931 r3	Unknown	1	RELA	Test	10.5719	1	Pass	0.0173154	82.671	999	1
S45-A26	NEC 11931 r3	Unknown	1	TLR2	Test	10.9599	1	Pass	0.0173154	78.3386	999	1
S45-A27	NEC 11931 r3	Unknown	1	TLR4	Test	15.7128	1	Pass	0.0173154	80.763	999	1
S45-A28	NEC 11931 r3	Unknown	1	TNF	Test	16.8806	1	Pass	0.0173154	84.1005	999	1
S45-A29	NEC 11931 r3	Unknown	1	TRAF6	Test	13.3976	1	Pass	0.0173154	77.07	999	1
S45-A30	NEC 11931 r3	Unknown	1	TSLP	Test	14.5515	1	Pass	0.0173154	80.0158	999	1
S45-A31	NEC 11931 r3	Unknown	1	ATP5F1B	Reference	999	0	Fail	0.0173154	74.3427	999	1
S45-A32	NEC 11931 r3	Unknown	1	GAPDH	Reference	19.6049	1	Pass	0.0173154	84.4538	999	1
S45-A33	NEC 11931 r3	Unknown	1	RPL13A	Reference	20.6466	1	Pass	0.0173154	89.7282	999	1
S45-A34	NEC 11931 r3	Unknown	1	YWHAZ	Reference	21.6576	1	Pass	0.0173154	79.1684	999	1
S45-A35	NEC 11931 r3	Unknown	1	blank	NRC	999	0	Fail	0.0173154	74.3488	999	1
S45-A36	NEC 11931 r3	Unknown	1		NRC	999	0	Fail	0.0173154	74.347	999	1
S45-A37	NEC 11931 r3	Unknown	1		NRC	999	0	Fail	0.0173154	74.3522	999	1
S45-A38	NEC 11931 r3	Unknown	1		NRC	999	0	Fail	0.0173154	74.3534	999	1
S45-A39	NEC 11931 r3	Unknown	1		NRC	999	0	Fail	0.0173154	74.3508	999	1
S45-A40	NEC 11931 r3	Unknown	1		NRC	999	0	Fail	0.0173154	74.3493	999	1
S45-A41	NEC 11931 r3	Unknown	1		NRC	999	0	Fail	0.0173154	74.3641	999	1
S45-A42	NEC 11931 r3	Unknown	1		NRC	999	0	Fail	0.0173154	74.3743	999	1
S45-A43	NEC 11931 r3	Unknown	1		NRC	999	0	Fail	0.0173154	74.3924	999	1
S45-A44	NEC 11931 r3	Unknown	1		NRC	999	0	Fail	0.0173154	74.4191	999	1
S45-A45	NEC 11931 r3	Unknown	1		NRC	999	0	Fail	0.0173154	74.4573	999	1
S45-A46	NEC 11931 r3	Unknown	1		NRC	999	0	Fail	0.0173154	74.4987	999	1
S45-A47	NEC 11931 r3	Unknown	1		NRC	999	0	Fail	0.0173154	74.6641	999	1
S45-A48	NEC 11931 r3	Unknown	1		NRC	999	0	Fail	0.0173154	74.804	999	1
S06-A01	PBEC TLR2 r1	Unknown	1	AGER	Test	20.5621	1	Pass	0.0173154	85.2491	999	1
S06-A02	PBEC TLR2 r1	Unknown	1	ALPK1	Test	16.0442	1	Pass	0.0173154	81.6829	999	1
S06-A03	PBEC TLR2 r1	Unknown	1	CAMP	Test	22.2181	1	Pass	0.0173154	81.2839	999	1
S06-A04	PBEC TLR2 r1	Unknown	1	CASP1	Test	14.9754	1	Pass	0.0173154	81.2205	999	1
S06-A05	PBEC TLR2 r1	Unknown	1	CCL2	Test	15.0098	1	Pass	0.0173154	83.0023	999	1
S06-A06	PBEC TLR2 r1	Unknown	1	ICAM1	Test	13.1198	1	Pass	0.0173154	85.8652	999	1
S06-A07	PBEC TLR2 r1	Unknown	1	IL1b	Test	17.3903	1	Pass	0.0173154	78.9713	999	1
S06-A08	PBEC TLR2 r1	Unknown	1	IL-25	Test	999	0	Fail	0.0173154	74.3519	999	1
S06-A09	PBEC TLR2 r1	Unknown	1	IL-33	Test	15.9741	1	Pass	0.0173154	78.6277	999	1
S06-A10	PBEC TLR2 r1	Unknown	1	IL-37	Test	26.5747	0.982227	Pass	0.0173154	83.8466	999	1
S06-A11	PBEC TLR2 r1	Unknown	1	IL-6	Test	14.9778	1	Pass	0.0173154	80.1396	999	1
S06-A12	PBEC TLR2 r1	Unknown	1	CXCL8	Test	6.83597	1	Pass	0.0173154	78.8224	999	1
S06-A13	PBEC TLR2 r1	Unknown	1	IRAK1	Test	20.9855	0.93025	Pass	0.0173154	84.1899	999	1
S06-A14	PBEC TLR2 r1	Unknown	1	IRF5	Test	15.702	1	Pass	0.0173154	82.5838	999	1
S06-A15	PBEC TLR2 r1	Unknown	1	IRF7	Test	13.2021	1	Pass	0.0173154	88.8028	999	1
S06-A16	PBEC TLR2 r1	Unknown	1	LYZ	Test	13.9989	1	Pass	0.0173154	80.6992	999	1
S06-A17	PBEC TLR2 r1	Unknown	1	MAPK3	Test	15.2673	1	Pass	0.0173154	86.7508	999	1
S06-A18	PBEC TLR2 r1	Unknown	1	MAPK8	Test	15.2457	1	Pass	0.0173154	80.4333	999	1
S06-A19	PBEC TLR2 r1	Unknown	1	MYD88	Test	15.3664	1	Pass	0.0173154	83.4284	999	1
S06-A20	PBEC TLR2 r1	Unknown	1	NRLC4	Test	999	0	Fail	0.0173154	74.3941	999	1
S06-A21	PBEC TLR2 r1	Unknown	1	NLRP1	Test	24.0009	1	Pass	0.0173154	83.0267	999	1
S06-A22	PBEC TLR2 r1	Unknown	1	NLRP3	Test	999	0	Fail	0.0173154	74.4426	999	1
S06-A23	PBEC TLR2 r1	Unknown	1	NOD1	Test	18.9993	1	Pass	0.0173154	83.7896	999	1
S06-A24	PBEC TLR2 r1	Unknown	1	NOD2	Test	21.3733	1	Pass	0.0173154	82.9781	999	1
S06-A25	PBEC TLR2 r1	Unknown	1	RELA	Test	13.2616	1	Pass	0.0173154	82.67	999	1
S06-A26	PBEC TLR2 r1	Unknown	1	TLR2	Test	15.8274	1	Pass	0.0173154	78.3288	999	1
S06-A27	PBEC TLR2 r1	Unknown	1	TLR4	Test	18.5087	1	Pass	0.0173154	80.7079	999	1
S06-A28	PBEC TLR2 r1	Unknown	1	TNF	Test	17.792	1	Pass	0.0173154	84.0701	999	1
S06-A29	PBEC TLR2 r1	Unknown	1	TRAF6	Test	16.7357	1	Pass	0.0173154	77.1168	999	1
S06-A30	PBEC TLR2 r1	Unknown	1	TSLP	Test	15.6926	1	Pass	0.0173154	80.0451	999	1
S06-A31	PBEC TLR2 r1	Unknown	1	ATP5F1B	Reference	999	0	Fail	0.0173154	74.429	999	1
S06-A32	PBEC TLR2 r1	Unknown	1	GAPDH	Reference	22.6449	1	Pass	0.0173154	84.3809	999	1
S06-A33	PBEC TLR2 r1	Unknown	1	RPL13A	Reference	21.2339	1	Pass	0.0173154	89.748	999	1
S06-A34	PBEC TLR2 r1	Unknown	1	YWHAZ	Reference	999	0	Fail	0.0173154	74.3897	999	1
S06-A35	PBEC TLR2 r1	Unknown	1	blank	NRC	999	0	Fail	0.0173154	74.4479	999	1
S06-A36	PBEC TLR2 r1	Unknown	1		NRC	999	0	Fail	0.0173154	74.4733	999	1
S06-A37	PBEC TLR2 r1	Unknown	1		NRC	999	0	Fail	0.0173154	74.4529	999	1
S06-A38	PBEC TLR2 r1	Unknown	1		NRC	999	0	Fail	0.0173154	74.4644	999	1
S06-A39	PBEC TLR2 r1	Unknown	1		NRC	999	0	Fail	0.0173154	74.4534	999	1
S06-A40	PBEC TLR2 r1	Unknown	1		NRC	999	0	Fail	0.0173154	74.4601	999	1
S06-A41	PBEC TLR2 r1	Unknown	1		NRC	999	0	Fail	0.0173154	74.4675	999	1
S06-A42	PBEC TLR2 r1	Unknown	1		NRC	999	0	Fail	0.0173154	74.4761	999	1
S06-A43	PBEC TLR2 r1	Unknown	1		NRC	999	0	Fail	0.0173154	74.4575	999	1
S06-A44	PBEC TLR2 r1	Unknown	1		NRC	999	0	Fail	0.0173154	74.5155	999	1
S06-A45	PBEC TLR2 r1	Unknown	1		NRC	999	0	Fail	0.0173154	74.5088	999	1
S06-A46	PBEC TLR2 r1	Unknown	1		NRC	999	0	Fail	0.0173154	74.5506	999	1
S06-A47	PBEC TLR2 r1	Unknown	1		NRC	999	0	Fail	0.0173154	74.742	999	1
S06-A48	PBEC TLR2 r1	Unknown	1		NRC	999	0	Fail	0.0173154	74.86	999	1
S44-A01	NEC 1158 r3	Unknown	1	AGER	Test	17.9743	1	Pass	0.0173154	85.0143	999	1
S44-A02	NEC 1158 r3	Unknown	1	ALPK1	Test	13.3143	1	Pass	0.0173154	81.7087	999	1
S44-A03	NEC 1158 r3	Unknown	1	CAMP	Test	18.6367	1	Pass	0.0173154	81.1249	999	1
S44-A04	NEC 1158 r3	Unknown	1	CASP1	Test	12.4295	1	Pass	0.0173154	81.2155	999	1
S44-A05	NEC 1158 r3	Unknown	1	CCL2	Test	18.4824	1	Pass	0.0173154	83.1089	999	1
S44-A06	NEC 1158 r3	Unknown	1	ICAM1	Test	10.6626	1	Pass	0.0173154	85.8828	999	1
S44-A07	NEC 1158 r3	Unknown	1	IL1b	Test	11.6705	1	Pass	0.0173154	78.9567	999	1
S44-A08	NEC 1158 r3	Unknown	1	IL-25	Test	999	0	Fail	0.0173154	74.2313	999	1
S44-A09	NEC 1158 r3	Unknown	1	IL-33	Test	14.4987	1	Pass	0.0173154	78.5898	999	1
S44-A10	NEC 1158 r3	Unknown	1	IL-37	Test	25.2379	0.989524	Pass	0.0173154	74.0288	999	1
S44-A11	NEC 1158 r3	Unknown	1	IL-6	Test	17.7118	1	Pass	0.0173154	80.165	999	1
S44-A12	NEC 1158 r3	Unknown	1	CXCL8	Test	7.44682	1	Pass	0.0173154	78.8149	999	1
S44-A13	NEC 1158 r3	Unknown	1	IRAK1	Test	17.1848	0.891989	Pass	0.0173154	84.1547	999	1
S44-A14	NEC 1158 r3	Unknown	1	IRF5	Test	13.794	1	Pass	0.0173154	82.5954	999	1
S44-A15	NEC 1158 r3	Unknown	1	IRF7	Test	12.6339	1	Pass	0.0173154	88.8169	999	1
S44-A16	NEC 1158 r3	Unknown	1	LYZ	Test	11.7162	1	Pass	0.0173154	80.6857	999	1
S44-A17	NEC 1158 r3	Unknown	1	MAPK3	Test	13.1328	1	Pass	0.0173154	86.7449	999	1
S44-A18	NEC 1158 r3	Unknown	1	MAPK8	Test	13.1717	1	Pass	0.0173154	80.4481	999	1
S44-A19	NEC 1158 r3	Unknown	1	MYD88	Test	12.2915	1	Pass	0.0173154	83.4108	999	1
S44-A20	NEC 1158 r3	Unknown	1	NRLC4	Test	999	0	Fail	0.0173154	74.365	999	1
S44-A21	NEC 1158 r3	Unknown	1	NLRP1	Test	17.4181	1	Pass	0.0173154	83.2017	999	1
S44-A22	NEC 1158 r3	Unknown	1	NLRP3	Test	23.435	1	Pass	0.0173154	79.9895	999	1
S44-A23	NEC 1158 r3	Unknown	1	NOD1	Test	16.5251	1	Pass	0.0173154	82.749	999	1
S44-A24	NEC 1158 r3	Unknown	1	NOD2	Test	14.6952	1	Pass	0.0173154	82.8629	999	1
S44-A25	NEC 1158 r3	Unknown	1	RELA	Test	10.4306	1	Pass	0.0173154	82.6801	999	1
S44-A26	NEC 1158 r3	Unknown	1	TLR2	Test	11.6857	1	Pass	0.0173154	78.3228	999	1
S44-A27	NEC 1158 r3	Unknown	1	TLR4	Test	15.6356	1	Pass	0.0173154	80.7527	999	1
S44-A28	NEC 1158 r3	Unknown	1	TNF	Test	16.8117	1	Pass	0.0173154	84.1016	999	1
S44-A29	NEC 1158 r3	Unknown	1	TRAF6	Test	13.0567	1	Pass	0.0173154	77.0628	999	1
S44-A30	NEC 1158 r3	Unknown	1	TSLP	Test	12.7068	1	Pass	0.0173154	80.0278	999	1
S44-A31	NEC 1158 r3	Unknown	1	ATP5F1B	Reference	21.9744	1	Pass	0.0173154	82.7742	999	1
S44-A32	NEC 1158 r3	Unknown	1	GAPDH	Reference	20.0364	1	Pass	0.0173154	84.6116	999	1
S44-A33	NEC 1158 r3	Unknown	1	RPL13A	Reference	20.2952	1	Pass	0.0173154	89.6844	999	1
S44-A34	NEC 1158 r3	Unknown	1	YWHAZ	Reference	23.522	1	Pass	0.0173154	79.1428	999	1
S44-A35	NEC 1158 r3	Unknown	1	blank	NRC	999	0	Fail	0.0173154	74.3288	999	1
S44-A36	NEC 1158 r3	Unknown	1		NRC	999	0	Fail	0.0173154	74.3194	999	1
S44-A37	NEC 1158 r3	Unknown	1		NRC	999	0	Fail	0.0173154	74.3324	999	1
S44-A38	NEC 1158 r3	Unknown	1		NRC	999	0	Fail	0.0173154	74.3337	999	1
S44-A39	NEC 1158 r3	Unknown	1		NRC	999	0	Fail	0.0173154	74.3354	999	1
S44-A40	NEC 1158 r3	Unknown	1		NRC	999	0	Fail	0.0173154	74.3402	999	1
S44-A41	NEC 1158 r3	Unknown	1		NRC	999	0	Fail	0.0173154	74.3429	999	1
S44-A42	NEC 1158 r3	Unknown	1		NRC	999	0	Fail	0.0173154	74.3576	999	1
S44-A43	NEC 1158 r3	Unknown	1		NRC	999	0	Fail	0.0173154	74.3723	999	1
S44-A44	NEC 1158 r3	Unknown	1		NRC	999	0	Fail	0.0173154	74.3903	999	1
S44-A45	NEC 1158 r3	Unknown	1		NRC	999	0	Fail	0.0173154	74.4245	999	1
S44-A46	NEC 1158 r3	Unknown	1		NRC	999	0	Fail	0.0173154	74.477	999	1
S44-A47	NEC 1158 r3	Unknown	1		NRC	999	0	Fail	0.0173154	74.6327	999	1
S44-A48	NEC 1158 r3	Unknown	1		NRC	999	0	Fail	0.0173154	74.7938	999	1
S05-A01	PBEC 11931 r1	Unknown	1	AGER	Test	21.2651	0.993365	Pass	0.0173154	84.6304	999	1
S05-A02	PBEC 11931 r1	Unknown	1	ALPK1	Test	16.0496	1	Pass	0.0173154	81.6912	999	1
S05-A03	PBEC 11931 r1	Unknown	1	CAMP	Test	19.9332	1	Pass	0.0173154	81.1496	999	1
S05-A04	PBEC 11931 r1	Unknown	1	CASP1	Test	14.8956	1	Pass	0.0173154	81.2532	999	1
S05-A05	PBEC 11931 r1	Unknown	1	CCL2	Test	14.7492	1	Pass	0.0173154	82.994	999	1
S05-A06	PBEC 11931 r1	Unknown	1	ICAM1	Test	13.0112	1	Pass	0.0173154	85.8724	999	1
S05-A07	PBEC 11931 r1	Unknown	1	IL1b	Test	17.1668	1	Pass	0.0173154	78.9436	999	1
S05-A08	PBEC 11931 r1	Unknown	1	IL-25	Test	27.2576	0.918413	Pass	0.0173154	74.9146	999	1
S05-A09	PBEC 11931 r1	Unknown	1	IL-33	Test	16.0298	1	Pass	0.0173154	78.602	999	1
S05-A10	PBEC 11931 r1	Unknown	1	IL-37	Test	26.4943	0.973588	Pass	0.0173154	74.2269	999	1
S05-A11	PBEC 11931 r1	Unknown	1	IL-6	Test	14.1442	1	Pass	0.0173154	80.1787	999	1
S05-A12	PBEC 11931 r1	Unknown	1	CXCL8	Test	5.60849	1	Pass	0.0173154	78.8512	999	1
S05-A13	PBEC 11931 r1	Unknown	1	IRAK1	Test	20.4234	0.899083	Pass	0.0173154	84.2081	999	1
S05-A14	PBEC 11931 r1	Unknown	1	IRF5	Test	15.7679	1	Pass	0.0173154	82.5828	999	1
S05-A15	PBEC 11931 r1	Unknown	1	IRF7	Test	13.1659	1	Pass	0.0173154	88.8215	999	1
S05-A16	PBEC 11931 r1	Unknown	1	LYZ	Test	13.5801	1	Pass	0.0173154	80.6913	999	1
S05-A17	PBEC 11931 r1	Unknown	1	MAPK3	Test	15.0284	0.991395	Pass	0.0173154	86.7062	999	1
S05-A18	PBEC 11931 r1	Unknown	1	MAPK8	Test	15.034	1	Pass	0.0173154	80.4313	999	1
S05-A19	PBEC 11931 r1	Unknown	1	MYD88	Test	15.3672	1	Pass	0.0173154	83.3981	999	1
S05-A20	PBEC 11931 r1	Unknown	1	NRLC4	Test	999	0	Fail	0.0173154	74.3969	999	1
S05-A21	PBEC 11931 r1	Unknown	1	NLRP1	Test	23.2868	1	Pass	0.0173154	83.2633	999	1
S05-A22	PBEC 11931 r1	Unknown	1	NLRP3	Test	999	0	Fail	0.0173154	74.4063	999	1
S05-A23	PBEC 11931 r1	Unknown	1	NOD1	Test	19.2023	1	Pass	0.0173154	83.5609	999	1
S05-A24	PBEC 11931 r1	Unknown	1	NOD2	Test	21.0015	1	Pass	0.0173154	82.9338	999	1
S05-A25	PBEC 11931 r1	Unknown	1	RELA	Test	13.3303	1	Pass	0.0173154	82.6563	999	1
S05-A26	PBEC 11931 r1	Unknown	1	TLR2	Test	15.8666	1	Pass	0.0173154	78.2842	999	1
S05-A27	PBEC 11931 r1	Unknown	1	TLR4	Test	18.863	1	Pass	0.0173154	80.7591	999	1
S05-A28	PBEC 11931 r1	Unknown	1	TNF	Test	16.511	1	Pass	0.0173154	84.1067	999	1
S05-A29	PBEC 11931 r1	Unknown	1	TRAF6	Test	16.8954	1	Pass	0.0173154	77.0795	999	1
S05-A30	PBEC 11931 r1	Unknown	1	TSLP	Test	14.5227	1	Pass	0.0173154	80.0691	999	1
S05-A31	PBEC 11931 r1	Unknown	1	ATP5F1B	Reference	24.1486	1	Pass	0.0173154	82.8091	999	1
S05-A32	PBEC 11931 r1	Unknown	1	GAPDH	Reference	22.3909	1	Pass	0.0173154	84.5883	999	1
S05-A33	PBEC 11931 r1	Unknown	1	RPL13A	Reference	21.1104	1	Pass	0.0173154	89.7455	999	1
S05-A34	PBEC 11931 r1	Unknown	1	YWHAZ	Reference	25.2239	1	Pass	0.0173154	79.1362	999	1
S05-A35	PBEC 11931 r1	Unknown	1	blank	NRC	999	0	Fail	0.0173154	74.4361	999	1
S05-A36	PBEC 11931 r1	Unknown	1		NRC	999	0	Fail	0.0173154	74.4256	999	1
S05-A37	PBEC 11931 r1	Unknown	1		NRC	999	0	Fail	0.0173154	74.4484	999	1
S05-A38	PBEC 11931 r1	Unknown	1		NRC	999	0	Fail	0.0173154	74.438	999	1
S05-A39	PBEC 11931 r1	Unknown	1		NRC	999	0	Fail	0.0173154	74.4396	999	1
S05-A40	PBEC 11931 r1	Unknown	1		NRC	999	0	Fail	0.0173154	74.4473	999	1
S05-A41	PBEC 11931 r1	Unknown	1		NRC	999	0	Fail	0.0173154	74.4584	999	1
S05-A42	PBEC 11931 r1	Unknown	1		NRC	999	0	Fail	0.0173154	74.4511	999	1
S05-A43	PBEC 11931 r1	Unknown	1		NRC	999	0	Fail	0.0173154	74.4772	999	1
S05-A44	PBEC 11931 r1	Unknown	1		NRC	999	0	Fail	0.0173154	74.487	999	1
S05-A45	PBEC 11931 r1	Unknown	1		NRC	999	0	Fail	0.0173154	74.5248	999	1
S05-A46	PBEC 11931 r1	Unknown	1		NRC	999	0	Fail	0.0173154	74.6439	999	1
S05-A47	PBEC 11931 r1	Unknown	1		NRC	999	0	Fail	0.0173154	74.7121	999	1
S05-A48	PBEC 11931 r1	Unknown	1		NRC	999	0	Fail	0.0173154	74.8601	999	1
S43-A01	NEC 375 R3	Unknown	1	AGER	Test	18.6824	1	Pass	0.0173154	85.1605	999	1
S43-A02	NEC 375 R3	Unknown	1	ALPK1	Test	13.8226	1	Pass	0.0173154	81.7108	999	1
S43-A03	NEC 375 R3	Unknown	1	CAMP	Test	19.1908	1	Pass	0.0173154	81.1696	999	1
S43-A04	NEC 375 R3	Unknown	1	CASP1	Test	12.7728	1	Pass	0.0173154	81.253	999	1
S43-A05	NEC 375 R3	Unknown	1	CCL2	Test	20.6952	1	Pass	0.0173154	83.2395	999	1
S43-A06	NEC 375 R3	Unknown	1	ICAM1	Test	10.9404	1	Pass	0.0173154	85.9189	999	1
S43-A07	NEC 375 R3	Unknown	1	IL1b	Test	12.2649	1	Pass	0.0173154	78.9695	999	1
S43-A08	NEC 375 R3	Unknown	1	IL-25	Test	27.7553	0.942765	Pass	0.0173154	74.2237	999	1
S43-A09	NEC 375 R3	Unknown	1	IL-33	Test	15.4459	1	Pass	0.0173154	78.6301	999	1
S43-A10	NEC 375 R3	Unknown	1	IL-37	Test	26.2818	0.972633	Pass	0.0173154	74.1481	999	1
S43-A11	NEC 375 R3	Unknown	1	IL-6	Test	18.9124	1	Pass	0.0173154	80.1805	999	1
S43-A12	NEC 375 R3	Unknown	1	CXCL8	Test	7.13579	1	Pass	0.0173154	78.8218	999	1
S43-A13	NEC 375 R3	Unknown	1	IRAK1	Test	17.6338	0.918446	Pass	0.0173154	84.1657	999	1
S43-A14	NEC 375 R3	Unknown	1	IRF5	Test	14.3877	1	Pass	0.0173154	82.5881	999	1
S43-A15	NEC 375 R3	Unknown	1	IRF7	Test	12.7833	1	Pass	0.0173154	88.8265	999	1
S43-A16	NEC 375 R3	Unknown	1	LYZ	Test	12.9986	1	Pass	0.0173154	80.6952	999	1
S43-A17	NEC 375 R3	Unknown	1	MAPK3	Test	13.6797	1	Pass	0.0173154	86.7687	999	1
S43-A18	NEC 375 R3	Unknown	1	MAPK8	Test	13.8859	1	Pass	0.0173154	80.4488	999	1
S43-A19	NEC 375 R3	Unknown	1	MYD88	Test	12.6344	1	Pass	0.0173154	83.4242	999	1
S43-A20	NEC 375 R3	Unknown	1	NRLC4	Test	999	0	Fail	0.0173154	74.326	999	1
S43-A21	NEC 375 R3	Unknown	1	NLRP1	Test	17.9756	1	Pass	0.0173154	83.179	999	1
S43-A22	NEC 375 R3	Unknown	1	NLRP3	Test	999	0	Fail	0.0173154	74.3266	999	1
S43-A23	NEC 375 R3	Unknown	1	NOD1	Test	16.9617	1	Pass	0.0173154	82.6448	999	1
S43-A24	NEC 375 R3	Unknown	1	NOD2	Test	15.4412	1	Pass	0.0173154	82.8409	999	1
S43-A25	NEC 375 R3	Unknown	1	RELA	Test	10.9468	1	Pass	0.0173154	82.6874	999	1
S43-A26	NEC 375 R3	Unknown	1	TLR2	Test	12.097	1	Pass	0.0173154	78.3094	999	1
S43-A27	NEC 375 R3	Unknown	1	TLR4	Test	16.3919	1	Pass	0.0173154	80.71	999	1
S43-A28	NEC 375 R3	Unknown	1	TNF	Test	17.0318	1	Pass	0.0173154	84.0796	999	1
S43-A29	NEC 375 R3	Unknown	1	TRAF6	Test	13.6415	1	Pass	0.0173154	77.0696	999	1
S43-A30	NEC 375 R3	Unknown	1	TSLP	Test	13.8731	1	Pass	0.0173154	80.0341	999	1
S43-A31	NEC 375 R3	Unknown	1	ATP5F1B	Reference	23.8691	1	Pass	0.0173154	82.7045	999	1
S43-A32	NEC 375 R3	Unknown	1	GAPDH	Reference	20.1496	1	Pass	0.0173154	84.4647	999	1
S43-A33	NEC 375 R3	Unknown	1	RPL13A	Reference	20.3969	1	Pass	0.0173154	89.7684	999	1
S43-A34	NEC 375 R3	Unknown	1	YWHAZ	Reference	23.8431	1	Pass	0.0173154	79.1337	999	1
S43-A35	NEC 375 R3	Unknown	1	blank	NRC	999	0	Fail	0.0173154	74.3637	999	1
S43-A36	NEC 375 R3	Unknown	1		NRC	999	0	Fail	0.0173154	74.3714	999	1
S43-A37	NEC 375 R3	Unknown	1		NRC	999	0	Fail	0.0173154	74.3679	999	1
S43-A38	NEC 375 R3	Unknown	1		NRC	999	0	Fail	0.0173154	74.3738	999	1
S43-A39	NEC 375 R3	Unknown	1		NRC	999	0	Fail	0.0173154	74.3749	999	1
S43-A40	NEC 375 R3	Unknown	1		NRC	999	0	Fail	0.0173154	74.3763	999	1
S43-A41	NEC 375 R3	Unknown	1		NRC	999	0	Fail	0.0173154	74.3903	999	1
S43-A42	NEC 375 R3	Unknown	1		NRC	999	0	Fail	0.0173154	74.397	999	1
S43-A43	NEC 375 R3	Unknown	1		NRC	999	0	Fail	0.0173154	74.4189	999	1
S43-A44	NEC 375 R3	Unknown	1		NRC	999	0	Fail	0.0173154	74.4452	999	1
S43-A45	NEC 375 R3	Unknown	1		NRC	999	0	Fail	0.0173154	74.4829	999	1
S43-A46	NEC 375 R3	Unknown	1		NRC	999	0	Fail	0.0173154	74.5284	999	1
S43-A47	NEC 375 R3	Unknown	1		NRC	999	0	Fail	0.0173154	74.6927	999	1
S43-A48	NEC 375 R3	Unknown	1		NRC	999	0	Fail	0.0173154	74.8502	999	1
S04-A01	PBEC 1158 r1	Unknown	1	AGER	Test	20.2732	1	Pass	0.0173154	85.7307	999	1
S04-A02	PBEC 1158 r1	Unknown	1	ALPK1	Test	16.5232	1	Pass	0.0173154	81.752	999	1
S04-A03	PBEC 1158 r1	Unknown	1	CAMP	Test	21.3099	1	Pass	0.0173154	81.1531	999	1
S04-A04	PBEC 1158 r1	Unknown	1	CASP1	Test	15.159	1	Pass	0.0173154	81.2551	999	1
S04-A05	PBEC 1158 r1	Unknown	1	CCL2	Test	15.2037	1	Pass	0.0173154	82.9762	999	1
S04-A06	PBEC 1158 r1	Unknown	1	ICAM1	Test	13.4655	1	Pass	0.0173154	85.8792	999	1
S04-A07	PBEC 1158 r1	Unknown	1	IL1b	Test	17.8376	1	Pass	0.0173154	79.0306	999	1
S04-A08	PBEC 1158 r1	Unknown	1	IL-25	Test	999	0	Fail	0.0173154	74.4385	999	1
S04-A09	PBEC 1158 r1	Unknown	1	IL-33	Test	16.0505	1	Pass	0.0173154	78.6195	999	1
S04-A10	PBEC 1158 r1	Unknown	1	IL-37	Test	27.1059	0.904027	Pass	0.0173154	83.8267	999	1
S04-A11	PBEC 1158 r1	Unknown	1	IL-6	Test	14.5507	1	Pass	0.0173154	80.1282	999	1
S04-A12	PBEC 1158 r1	Unknown	1	CXCL8	Test	6.23075	1	Pass	0.0173154	78.8347	999	1
S04-A13	PBEC 1158 r1	Unknown	1	IRAK1	Test	21.5249	0.920098	Pass	0.0173154	84.2076	999	1
S04-A14	PBEC 1158 r1	Unknown	1	IRF5	Test	16.0664	1	Pass	0.0173154	82.5915	999	1
S04-A15	PBEC 1158 r1	Unknown	1	IRF7	Test	13.8528	1	Pass	0.0173154	88.8027	999	1
S04-A16	PBEC 1158 r1	Unknown	1	LYZ	Test	14.1111	1	Pass	0.0173154	80.6988	999	1
S04-A17	PBEC 1158 r1	Unknown	1	MAPK3	Test	15.7656	1	Pass	0.0173154	86.7234	999	1
S04-A18	PBEC 1158 r1	Unknown	1	MAPK8	Test	15.5572	1	Pass	0.0173154	80.4191	999	1
S04-A19	PBEC 1158 r1	Unknown	1	MYD88	Test	15.7822	1	Pass	0.0173154	83.4089	999	1
S04-A20	PBEC 1158 r1	Unknown	1	NRLC4	Test	999	0	Fail	0.0173154	74.4445	999	1
S04-A21	PBEC 1158 r1	Unknown	1	NLRP1	Test	23.4614	1	Pass	0.0173154	83.2457	999	1
S04-A22	PBEC 1158 r1	Unknown	1	NLRP3	Test	999	0	Fail	0.0173154	999	999	0
S04-A23	PBEC 1158 r1	Unknown	1	NOD1	Test	20.8467	1	Pass	0.0173154	83.641	999	1
S04-A24	PBEC 1158 r1	Unknown	1	NOD2	Test	22.1048	1	Pass	0.0173154	82.9308	999	1
S04-A25	PBEC 1158 r1	Unknown	1	RELA	Test	13.9598	1	Pass	0.0173154	82.6489	999	1
S04-A26	PBEC 1158 r1	Unknown	1	TLR2	Test	16.4191	1	Pass	0.0173154	78.3201	999	1
S04-A27	PBEC 1158 r1	Unknown	1	TLR4	Test	18.0551	1	Pass	0.0173154	80.6856	999	1
S04-A28	PBEC 1158 r1	Unknown	1	TNF	Test	17.9732	1	Pass	0.0173154	84.0334	999	1
S04-A29	PBEC 1158 r1	Unknown	1	TRAF6	Test	18.0131	1	Pass	0.0173154	77.124	999	1
S04-A30	PBEC 1158 r1	Unknown	1	TSLP	Test	14.7428	1	Pass	0.0173154	80.0607	999	1
S04-A31	PBEC 1158 r1	Unknown	1	ATP5F1B	Reference	24.7324	1	Pass	0.0173154	82.8152	999	1
S04-A32	PBEC 1158 r1	Unknown	1	GAPDH	Reference	22.7994	1	Pass	0.0173154	84.6283	999	1
S04-A33	PBEC 1158 r1	Unknown	1	RPL13A	Reference	21.3157	1	Pass	0.0173154	89.7138	999	1
S04-A34	PBEC 1158 r1	Unknown	1	YWHAZ	Reference	999	0	Fail	0.0173154	74.4454	999	1
S04-A35	PBEC 1158 r1	Unknown	1	blank	NRC	999	0	Fail	0.0173154	999	999	0
S04-A36	PBEC 1158 r1	Unknown	1		NRC	999	0	Fail	0.0173154	74.4728	999	1
S04-A37	PBEC 1158 r1	Unknown	1		NRC	999	0	Fail	0.0173154	74.5317	999	1
S04-A38	PBEC 1158 r1	Unknown	1		NRC	999	0	Fail	0.0173154	74.6011	999	1
S04-A39	PBEC 1158 r1	Unknown	1		NRC	999	0	Fail	0.0173154	999	999	0
S04-A40	PBEC 1158 r1	Unknown	1		NRC	999	0	Fail	0.0173154	999	999	0
S04-A41	PBEC 1158 r1	Unknown	1		NRC	999	0	Fail	0.0173154	999	999	0
S04-A42	PBEC 1158 r1	Unknown	1		NRC	999	0	Fail	0.0173154	74.6367	999	1
S04-A43	PBEC 1158 r1	Unknown	1		NRC	999	0	Fail	0.0173154	74.5632	999	1
S04-A44	PBEC 1158 r1	Unknown	1		NRC	999	0	Fail	0.0173154	74.698	999	1
S04-A45	PBEC 1158 r1	Unknown	1		NRC	999	0	Fail	0.0173154	74.6918	999	1
S04-A46	PBEC 1158 r1	Unknown	1		NRC	999	0	Fail	0.0173154	74.765	999	1
S04-A47	PBEC 1158 r1	Unknown	1		NRC	999	0	Fail	0.0173154	74.8454	999	1
S04-A48	PBEC 1158 r1	Unknown	1		NRC	999	0	Fail	0.0173154	999	999	0
S42-A01	NEC 162 R3	Unknown	1	AGER	Test	19.319	1	Pass	0.0173154	83.6243	999	1
S42-A02	NEC 162 R3	Unknown	1	ALPK1	Test	14.3463	1	Pass	0.0173154	81.7467	999	1
S42-A03	NEC 162 R3	Unknown	1	CAMP	Test	21.875	1	Pass	0.0173154	81.2069	999	1
S42-A04	NEC 162 R3	Unknown	1	CASP1	Test	13.5091	1	Pass	0.0173154	81.2566	999	1
S42-A05	NEC 162 R3	Unknown	1	CCL2	Test	22.5686	1	Pass	0.0173154	83.3786	999	1
S42-A06	NEC 162 R3	Unknown	1	ICAM1	Test	10.2741	1	Pass	0.0173154	85.9274	999	1
S42-A07	NEC 162 R3	Unknown	1	IL1b	Test	10.4524	1	Pass	0.0173154	78.9878	999	1
S42-A08	NEC 162 R3	Unknown	1	IL-25	Test	27.666	0.953932	Pass	0.0173154	74.2193	999	1
S42-A09	NEC 162 R3	Unknown	1	IL-33	Test	14.212	1	Pass	0.0173154	78.648	999	1
S42-A10	NEC 162 R3	Unknown	1	IL-37	Test	999	0	Fail	0.0173154	74.2713	999	1
S42-A11	NEC 162 R3	Unknown	1	IL-6	Test	17.0222	1	Pass	0.0173154	80.1828	999	1
S42-A12	NEC 162 R3	Unknown	1	CXCL8	Test	6.73287	1	Pass	0.0173154	78.8302	999	1
S42-A13	NEC 162 R3	Unknown	1	IRAK1	Test	16.2308	0.906767	Pass	0.0173154	84.139	999	1
S42-A14	NEC 162 R3	Unknown	1	IRF5	Test	15.7104	1	Pass	0.0173154	82.5797	999	1
S42-A15	NEC 162 R3	Unknown	1	IRF7	Test	12.7039	1	Pass	0.0173154	88.8379	999	1
S42-A16	NEC 162 R3	Unknown	1	LYZ	Test	16.1583	1	Pass	0.0173154	80.6794	999	1
S42-A17	NEC 162 R3	Unknown	1	MAPK3	Test	13.6792	1	Pass	0.0173154	86.7628	999	1
S42-A18	NEC 162 R3	Unknown	1	MAPK8	Test	14.0696	1	Pass	0.0173154	80.4343	999	1
S42-A19	NEC 162 R3	Unknown	1	MYD88	Test	12.283	1	Pass	0.0173154	83.4182	999	1
S42-A20	NEC 162 R3	Unknown	1	NRLC4	Test	999	0	Fail	0.0173154	74.3235	999	1
S42-A21	NEC 162 R3	Unknown	1	NLRP1	Test	16.7921	1	Pass	0.0173154	83.1479	999	1
S42-A22	NEC 162 R3	Unknown	1	NLRP3	Test	999	0	Fail	0.0173154	74.3151	999	1
S42-A23	NEC 162 R3	Unknown	1	NOD1	Test	16.9465	1	Pass	0.0173154	82.8898	999	1
S42-A24	NEC 162 R3	Unknown	1	NOD2	Test	15.0041	1	Pass	0.0173154	82.8584	999	1
S42-A25	NEC 162 R3	Unknown	1	RELA	Test	10.6551	1	Pass	0.0173154	82.6668	999	1
S42-A26	NEC 162 R3	Unknown	1	TLR2	Test	11.0583	1	Pass	0.0173154	78.3197	999	1
S42-A27	NEC 162 R3	Unknown	1	TLR4	Test	18.1891	1	Pass	0.0173154	80.79	999	1
S42-A28	NEC 162 R3	Unknown	1	TNF	Test	16.7943	1	Pass	0.0173154	84.0993	999	1
S42-A29	NEC 162 R3	Unknown	1	TRAF6	Test	13.5774	1	Pass	0.0173154	77.064	999	1
S42-A30	NEC 162 R3	Unknown	1	TSLP	Test	16.1763	1	Pass	0.0173154	79.9704	999	1
S42-A31	NEC 162 R3	Unknown	1	ATP5F1B	Reference	22.8308	1	Pass	0.0173154	82.6763	999	1
S42-A32	NEC 162 R3	Unknown	1	GAPDH	Reference	20.2361	1	Pass	0.0173154	84.5925	999	1
S42-A33	NEC 162 R3	Unknown	1	RPL13A	Reference	20.9521	1	Pass	0.0173154	89.6333	999	1
S42-A34	NEC 162 R3	Unknown	1	YWHAZ	Reference	23.2084	1	Pass	0.0173154	79.1315	999	1
S42-A35	NEC 162 R3	Unknown	1	blank	NRC	999	0	Fail	0.0173154	74.3679	999	1
S42-A36	NEC 162 R3	Unknown	1		NRC	999	0	Fail	0.0173154	74.3656	999	1
S42-A37	NEC 162 R3	Unknown	1		NRC	999	0	Fail	0.0173154	74.3652	999	1
S42-A38	NEC 162 R3	Unknown	1		NRC	999	0	Fail	0.0173154	74.3755	999	1
S42-A39	NEC 162 R3	Unknown	1		NRC	999	0	Fail	0.0173154	74.367	999	1
S42-A40	NEC 162 R3	Unknown	1		NRC	999	0	Fail	0.0173154	74.3786	999	1
S42-A41	NEC 162 R3	Unknown	1		NRC	999	0	Fail	0.0173154	74.3971	999	1
S42-A42	NEC 162 R3	Unknown	1		NRC	999	0	Fail	0.0173154	74.4017	999	1
S42-A43	NEC 162 R3	Unknown	1		NRC	999	0	Fail	0.0173154	74.4164	999	1
S42-A44	NEC 162 R3	Unknown	1		NRC	999	0	Fail	0.0173154	74.4423	999	1
S42-A45	NEC 162 R3	Unknown	1		NRC	999	0	Fail	0.0173154	74.4827	999	1
S42-A46	NEC 162 R3	Unknown	1		NRC	999	0	Fail	0.0173154	74.5368	999	1
S42-A47	NEC 162 R3	Unknown	1		NRC	999	0	Fail	0.0173154	74.6984	999	1
S42-A48	NEC 162 R3	Unknown	1		NRC	999	0	Fail	0.0173154	74.8458	999	1
S09-A01	NEC 398 r1	Unknown	1	AGER	Test	18.4306	1	Pass	0.0173154	85.3797	999	1
S09-A02	NEC 398 r1	Unknown	1	ALPK1	Test	15.0953	1	Pass	0.0173154	81.7493	999	1
S09-A03	NEC 398 r1	Unknown	1	CAMP	Test	20.5881	1	Pass	0.0173154	81.2284	999	1
S09-A04	NEC 398 r1	Unknown	1	CASP1	Test	13.2741	1	Pass	0.0173154	81.2887	999	1
S09-A05	NEC 398 r1	Unknown	1	CCL2	Test	14.7222	1	Pass	0.0173154	83.1717	999	1
S09-A06	NEC 398 r1	Unknown	1	ICAM1	Test	10.8546	1	Pass	0.0173154	85.9203	999	1
S09-A07	NEC 398 r1	Unknown	1	IL1b	Test	11.8579	1	Pass	0.0173154	78.9917	999	1
S09-A08	NEC 398 r1	Unknown	1	IL-25	Test	999	0	Fail	0.0173154	74.3478	999	1
S09-A09	NEC 398 r1	Unknown	1	IL-33	Test	17.1327	1	Pass	0.0173154	78.6459	999	1
S09-A10	NEC 398 r1	Unknown	1	IL-37	Test	999	0	Fail	0.0173154	74.3422	999	1
S09-A11	NEC 398 r1	Unknown	1	IL-6	Test	16.7547	1	Pass	0.0173154	80.1762	999	1
S09-A12	NEC 398 r1	Unknown	1	CXCL8	Test	7.63183	1	Pass	0.0173154	78.8273	999	1
S09-A13	NEC 398 r1	Unknown	1	IRAK1	Test	18.0017	0.879657	Pass	0.0173154	84.1749	999	1
S09-A14	NEC 398 r1	Unknown	1	IRF5	Test	15.6444	1	Pass	0.0173154	82.5903	999	1
S09-A15	NEC 398 r1	Unknown	1	IRF7	Test	12.8695	1	Pass	0.0173154	88.8433	999	1
S09-A16	NEC 398 r1	Unknown	1	LYZ	Test	15.3355	1	Pass	0.0173154	80.686	999	1
S09-A17	NEC 398 r1	Unknown	1	MAPK3	Test	14.1489	1	Pass	0.0173154	86.7792	999	1
S09-A18	NEC 398 r1	Unknown	1	MAPK8	Test	14.1445	1	Pass	0.0173154	80.4436	999	1
S09-A19	NEC 398 r1	Unknown	1	MYD88	Test	12.5908	1	Pass	0.0173154	83.438	999	1
S09-A20	NEC 398 r1	Unknown	1	NRLC4	Test	999	0	Fail	0.0173154	74.3672	999	1
S09-A21	NEC 398 r1	Unknown	1	NLRP1	Test	18.1235	1	Pass	0.0173154	83.1924	999	1
S09-A22	NEC 398 r1	Unknown	1	NLRP3	Test	999	0	Fail	0.0173154	74.3526	999	1
S09-A23	NEC 398 r1	Unknown	1	NOD1	Test	17.8289	1	Pass	0.0173154	84.1339	999	1
S09-A24	NEC 398 r1	Unknown	1	NOD2	Test	16.4824	1	Pass	0.0173154	82.8377	999	1
S09-A25	NEC 398 r1	Unknown	1	RELA	Test	11.2922	1	Pass	0.0173154	82.6767	999	1
S09-A26	NEC 398 r1	Unknown	1	TLR2	Test	13.0866	1	Pass	0.0173154	78.3112	999	1
S09-A27	NEC 398 r1	Unknown	1	TLR4	Test	16.2387	1	Pass	0.0173154	80.7103	999	1
S09-A28	NEC 398 r1	Unknown	1	TNF	Test	16.2351	1	Pass	0.0173154	84.0465	999	1
S09-A29	NEC 398 r1	Unknown	1	TRAF6	Test	14.0103	1	Pass	0.0173154	77.0712	999	1
S09-A30	NEC 398 r1	Unknown	1	TSLP	Test	16.2977	1	Pass	0.0173154	80.0037	999	1
S09-A31	NEC 398 r1	Unknown	1	ATP5F1B	Reference	23.5421	1	Pass	0.0173154	82.7795	999	1
S09-A32	NEC 398 r1	Unknown	1	GAPDH	Reference	20.0307	1	Pass	0.0173154	84.6114	999	1
S09-A33	NEC 398 r1	Unknown	1	RPL13A	Reference	20.497	1	Pass	0.0173154	89.7741	999	1
S09-A34	NEC 398 r1	Unknown	1	YWHAZ	Reference	999	0	Fail	0.0173154	74.3574	999	1
S09-A35	NEC 398 r1	Unknown	1	blank	NRC	999	0	Fail	0.0173154	74.3893	999	1
S09-A36	NEC 398 r1	Unknown	1		NRC	999	0	Fail	0.0173154	74.3978	999	1
S09-A37	NEC 398 r1	Unknown	1		NRC	999	0	Fail	0.0173154	74.4053	999	1
S09-A38	NEC 398 r1	Unknown	1		NRC	999	0	Fail	0.0173154	74.4037	999	1
S09-A39	NEC 398 r1	Unknown	1		NRC	999	0	Fail	0.0173154	74.3964	999	1
S09-A40	NEC 398 r1	Unknown	1		NRC	999	0	Fail	0.0173154	74.4051	999	1
S09-A41	NEC 398 r1	Unknown	1		NRC	999	0	Fail	0.0173154	74.4238	999	1
S09-A42	NEC 398 r1	Unknown	1		NRC	999	0	Fail	0.0173154	74.4053	999	1
S09-A43	NEC 398 r1	Unknown	1		NRC	999	0	Fail	0.0173154	74.4326	999	1
S09-A44	NEC 398 r1	Unknown	1		NRC	999	0	Fail	0.0173154	74.4712	999	1
S09-A45	NEC 398 r1	Unknown	1		NRC	999	0	Fail	0.0173154	74.5016	999	1
S09-A46	NEC 398 r1	Unknown	1		NRC	999	0	Fail	0.0173154	74.6017	999	1
S09-A47	NEC 398 r1	Unknown	1		NRC	999	0	Fail	0.0173154	74.6935	999	1
S09-A48	NEC 398 r1	Unknown	1		NRC	999	0	Fail	0.0173154	74.8086	999	1
S41-A01	NEC 398 r3	Unknown	1	AGER	Test	19.9155	1	Pass	0.0173154	84.9397	999	1
S41-A02	NEC 398 r3	Unknown	1	ALPK1	Test	14.0647	1	Pass	0.0173154	81.5253	999	1
S41-A03	NEC 398 r3	Unknown	1	CAMP	Test	19.5501	1	Pass	0.0173154	81.0894	999	1
S41-A04	NEC 398 r3	Unknown	1	CASP1	Test	12.9158	1	Pass	0.0173154	81.0444	999	1
S41-A05	NEC 398 r3	Unknown	1	CCL2	Test	17.146	1	Pass	0.0173154	82.9887	999	1
S41-A06	NEC 398 r3	Unknown	1	ICAM1	Test	10.3789	1	Pass	0.0173154	85.7785	999	1
S41-A07	NEC 398 r3	Unknown	1	IL1b	Test	10.9747	1	Pass	0.0173154	78.7388	999	1
S41-A08	NEC 398 r3	Unknown	1	IL-25	Test	28.4806	0	Fail	0.0173154	999	999	0
S41-A09	NEC 398 r3	Unknown	1	IL-33	Test	13.6053	1	Pass	0.0173154	78.2533	999	1
S41-A10	NEC 398 r3	Unknown	1	IL-37	Test	27.6738	0.888613	Pass	0.0173154	83.9738	999	1
S41-A11	NEC 398 r3	Unknown	1	IL-6	Test	16.2864	1	Pass	0.0173154	79.8498	999	1
S41-A12	NEC 398 r3	Unknown	1	CXCL8	Test	7.58044	1	Pass	0.0173154	78.6126	999	1
S41-A13	NEC 398 r3	Unknown	1	IRAK1	Test	17.3682	0.915066	Pass	0.0173154	83.9822	999	1
S41-A14	NEC 398 r3	Unknown	1	IRF5	Test	15.7142	1	Pass	0.0173154	82.267	999	1
S41-A15	NEC 398 r3	Unknown	1	IRF7	Test	13.0588	1	Pass	0.0173154	88.6354	999	1
S41-A16	NEC 398 r3	Unknown	1	LYZ	Test	13.3863	1	Pass	0.0173154	80.27	999	1
S41-A17	NEC 398 r3	Unknown	1	MAPK3	Test	14.3059	1	Pass	0.0173154	86.6543	999	1
S41-A18	NEC 398 r3	Unknown	1	MAPK8	Test	13.6101	1	Pass	0.0173154	80.1298	999	1
S41-A19	NEC 398 r3	Unknown	1	MYD88	Test	12.3366	1	Pass	0.0173154	83.0979	999	1
S41-A20	NEC 398 r3	Unknown	1	NRLC4	Test	27.507	0.899721	Pass	0.0173154	77.0424	999	1
S41-A21	NEC 398 r3	Unknown	1	NLRP1	Test	16.9378	1	Pass	0.0173154	83.0265	999	1
S41-A22	NEC 398 r3	Unknown	1	NLRP3	Test	999	0	Fail	0.0173154	999	999	0
S41-A23	NEC 398 r3	Unknown	1	NOD1	Test	16.9292	1	Pass	0.0173154	82.5308	999	1
S41-A24	NEC 398 r3	Unknown	1	NOD2	Test	15.3825	1	Pass	0.0173154	82.6046	999	1
S41-A25	NEC 398 r3	Unknown	1	RELA	Test	10.6249	1	Pass	0.0173154	82.3349	999	1
S41-A26	NEC 398 r3	Unknown	1	TLR2	Test	11.4918	1	Pass	0.0173154	78.0171	999	1
S41-A27	NEC 398 r3	Unknown	1	TLR4	Test	15.1033	1	Pass	0.0173154	80.4145	999	1
S41-A28	NEC 398 r3	Unknown	1	TNF	Test	17.1475	1	Pass	0.0173154	83.8689	999	1
S41-A29	NEC 398 r3	Unknown	1	TRAF6	Test	13.3239	1	Pass	0.0173154	76.8774	999	1
S41-A30	NEC 398 r3	Unknown	1	TSLP	Test	14.8574	1	Pass	0.0173154	79.6796	999	1
S41-A31	NEC 398 r3	Unknown	1	ATP5F1B	Reference	23.9616	1	Pass	0.0173154	82.7962	999	1
S41-A32	NEC 398 r3	Unknown	1	GAPDH	Reference	20.4578	1	Pass	0.0173154	84.4395	999	1
S41-A33	NEC 398 r3	Unknown	1	RPL13A	Reference	20.6988	1	Pass	0.0173154	89.6313	999	1
S41-A34	NEC 398 r3	Unknown	1	YWHAZ	Reference	22.5239	1	Pass	0.0173154	78.9749	999	1
S41-A35	NEC 398 r3	Unknown	1	blank	NRC	999	0	Fail	0.0173154	999	999	0
S41-A36	NEC 398 r3	Unknown	1		NRC	999	0	Fail	0.0173154	999	999	0
S41-A37	NEC 398 r3	Unknown	1		NRC	999	0	Fail	0.0173154	999	999	0
S41-A38	NEC 398 r3	Unknown	1		NRC	999	0	Fail	0.0173154	999	999	0
S41-A39	NEC 398 r3	Unknown	1		NRC	999	0	Fail	0.0173154	999	999	0
S41-A40	NEC 398 r3	Unknown	1		NRC	999	0	Fail	0.0173154	999	999	0
S41-A41	NEC 398 r3	Unknown	1		NRC	999	0	Fail	0.0173154	999	999	0
S41-A42	NEC 398 r3	Unknown	1		NRC	999	0	Fail	0.0173154	999	999	0
S41-A43	NEC 398 r3	Unknown	1		NRC	999	0	Fail	0.0173154	999	999	0
S41-A44	NEC 398 r3	Unknown	1		NRC	999	0	Fail	0.0173154	999	999	0
S41-A45	NEC 398 r3	Unknown	1		NRC	999	0	Fail	0.0173154	999	999	0
S41-A46	NEC 398 r3	Unknown	1		NRC	999	0	Fail	0.0173154	999	999	0
S41-A47	NEC 398 r3	Unknown	1		NRC	999	0	Fail	0.0173154	999	999	0
S41-A48	NEC 398 r3	Unknown	1		NRC	999	0	Fail	0.0173154	999	999	0
S08-A01	PBEC ctrl r1	Unknown	1	AGER	Test	20.5111	1	Pass	0.0173154	85.1486	999	1
S08-A02	PBEC ctrl r1	Unknown	1	ALPK1	Test	15.8193	1	Pass	0.0173154	81.7952	999	1
S08-A03	PBEC ctrl r1	Unknown	1	CAMP	Test	20.8586	1	Pass	0.0173154	81.3355	999	1
S08-A04	PBEC ctrl r1	Unknown	1	CASP1	Test	14.5182	1	Pass	0.0173154	81.3179	999	1
S08-A05	PBEC ctrl r1	Unknown	1	CCL2	Test	13.9844	1	Pass	0.0173154	83.0775	999	1
S08-A06	PBEC ctrl r1	Unknown	1	ICAM1	Test	12.7566	1	Pass	0.0173154	85.9389	999	1
S08-A07	PBEC ctrl r1	Unknown	1	IL1b	Test	17.4451	1	Pass	0.0173154	79.0564	999	1
S08-A08	PBEC ctrl r1	Unknown	1	IL-25	Test	999	0	Fail	0.0173154	74.4721	999	1
S08-A09	PBEC ctrl r1	Unknown	1	IL-33	Test	15.7561	1	Pass	0.0173154	78.6833	999	1
S08-A10	PBEC ctrl r1	Unknown	1	IL-37	Test	26.4939	1	Pass	0.0173154	83.7807	999	1
S08-A11	PBEC ctrl r1	Unknown	1	IL-6	Test	14.7612	1	Pass	0.0173154	80.1781	999	1
S08-A12	PBEC ctrl r1	Unknown	1	CXCL8	Test	6.17114	1	Pass	0.0173154	78.8602	999	1
S08-A13	PBEC ctrl r1	Unknown	1	IRAK1	Test	20.5569	0.9065	Pass	0.0173154	84.2147	999	1
S08-A14	PBEC ctrl r1	Unknown	1	IRF5	Test	15.316	1	Pass	0.0173154	82.5901	999	1
S08-A15	PBEC ctrl r1	Unknown	1	IRF7	Test	12.8089	1	Pass	0.0173154	88.8368	999	1
S08-A16	PBEC ctrl r1	Unknown	1	LYZ	Test	13.8272	1	Pass	0.0173154	80.7222	999	1
S08-A17	PBEC ctrl r1	Unknown	1	MAPK3	Test	14.3947	1	Pass	0.0173154	86.7318	999	1
S08-A18	PBEC ctrl r1	Unknown	1	MAPK8	Test	14.8265	1	Pass	0.0173154	80.5999	999	1
S08-A19	PBEC ctrl r1	Unknown	1	MYD88	Test	15.0828	1	Pass	0.0173154	83.4084	999	1
S08-A20	PBEC ctrl r1	Unknown	1	NRLC4	Test	27.6814	0.894642	Pass	0.0173154	76.7751	999	1
S08-A21	PBEC ctrl r1	Unknown	1	NLRP1	Test	23.4395	1	Pass	0.0173154	83.2302	999	1
S08-A22	PBEC ctrl r1	Unknown	1	NLRP3	Test	999	0	Fail	0.0173154	74.6039	999	1
S08-A23	PBEC ctrl r1	Unknown	1	NOD1	Test	18.4517	1	Pass	0.0173154	83.677	999	1
S08-A24	PBEC ctrl r1	Unknown	1	NOD2	Test	20.1411	1	Pass	0.0173154	82.8588	999	1
S08-A25	PBEC ctrl r1	Unknown	1	RELA	Test	13.0209	1	Pass	0.0173154	82.6551	999	1
S08-A26	PBEC ctrl r1	Unknown	1	TLR2	Test	15.5638	1	Pass	0.0173154	78.345	999	1
S08-A27	PBEC ctrl r1	Unknown	1	TLR4	Test	17.9131	1	Pass	0.0173154	80.8101	999	1
S08-A28	PBEC ctrl r1	Unknown	1	TNF	Test	17.1607	1	Pass	0.0173154	83.9698	999	1
S08-A29	PBEC ctrl r1	Unknown	1	TRAF6	Test	16.395	1	Pass	0.0173154	77.0599	999	1
S08-A30	PBEC ctrl r1	Unknown	1	TSLP	Test	15.0539	1	Pass	0.0173154	80.064	999	1
S08-A31	PBEC ctrl r1	Unknown	1	ATP5F1B	Reference	24.1442	1	Pass	0.0173154	82.806	999	1
S08-A32	PBEC ctrl r1	Unknown	1	GAPDH	Reference	24.7708	1	Pass	0.0173154	84.6535	999	1
S08-A33	PBEC ctrl r1	Unknown	1	RPL13A	Reference	20.868	1	Pass	0.0173154	89.7108	999	1
S08-A34	PBEC ctrl r1	Unknown	1	YWHAZ	Reference	23.4696	1	Pass	0.0173154	79.1664	999	1
S08-A35	PBEC ctrl r1	Unknown	1	blank	NRC	999	0	Fail	0.0173154	74.5195	999	1
S08-A36	PBEC ctrl r1	Unknown	1		NRC	999	0	Fail	0.0173154	74.5226	999	1
S08-A37	PBEC ctrl r1	Unknown	1		NRC	999	0	Fail	0.0173154	74.4959	999	1
S08-A38	PBEC ctrl r1	Unknown	1		NRC	999	0	Fail	0.0173154	74.5903	999	1
S08-A39	PBEC ctrl r1	Unknown	1		NRC	999	0	Fail	0.0173154	74.5445	999	1
S08-A40	PBEC ctrl r1	Unknown	1		NRC	999	0	Fail	0.0173154	74.6255	999	1
S08-A41	PBEC ctrl r1	Unknown	1		NRC	999	0	Fail	0.0173154	74.6309	999	1
S08-A42	PBEC ctrl r1	Unknown	1		NRC	999	0	Fail	0.0173154	74.6224	999	1
S08-A43	PBEC ctrl r1	Unknown	1		NRC	999	0	Fail	0.0173154	74.6634	999	1
S08-A44	PBEC ctrl r1	Unknown	1		NRC	999	0	Fail	0.0173154	74.7005	999	1
S08-A45	PBEC ctrl r1	Unknown	1		NRC	999	0	Fail	0.0173154	74.7113	999	1
S08-A46	PBEC ctrl r1	Unknown	1		NRC	999	0	Fail	0.0173154	74.7955	999	1
S08-A47	PBEC ctrl r1	Unknown	1		NRC	999	0	Fail	0.0173154	74.8568	999	1
S08-A48	PBEC ctrl r1	Unknown	1		NRC	999	0	Fail	0.0173154	74.9867	999	1
S40-A01	PBEC CTRL r3	Unknown	1	AGER	Test	19.32	1	Pass	0.0173154	84.889	999	1
S40-A02	PBEC CTRL r3	Unknown	1	ALPK1	Test	15.0465	1	Pass	0.0173154	81.7571	999	1
S40-A03	PBEC CTRL r3	Unknown	1	CAMP	Test	20.483	1	Pass	0.0173154	81.2917	999	1
S40-A04	PBEC CTRL r3	Unknown	1	CASP1	Test	14.3387	1	Pass	0.0173154	81.2902	999	1
S40-A05	PBEC CTRL r3	Unknown	1	CCL2	Test	27.0182	0.944529	Pass	0.0173154	83.9699	999	1
S40-A06	PBEC CTRL r3	Unknown	1	ICAM1	Test	12.4285	1	Pass	0.0173154	85.9448	999	1
S40-A07	PBEC CTRL r3	Unknown	1	IL1b	Test	16.831	1	Pass	0.0173154	78.969	999	1
S40-A08	PBEC CTRL r3	Unknown	1	IL-25	Test	999	0	Fail	0.0173154	74.3646	999	1
S40-A09	PBEC CTRL r3	Unknown	1	IL-33	Test	16.319	1	Pass	0.0173154	78.6609	999	1
S40-A10	PBEC CTRL r3	Unknown	1	IL-37	Test	26.1763	0.977747	Pass	0.0173154	83.867	999	1
S40-A11	PBEC CTRL r3	Unknown	1	IL-6	Test	18.8331	1	Pass	0.0173154	80.1384	999	1
S40-A12	PBEC CTRL r3	Unknown	1	CXCL8	Test	7.66991	1	Pass	0.0173154	78.8375	999	1
S40-A13	PBEC CTRL r3	Unknown	1	IRAK1	Test	20.3212	0.917378	Pass	0.0173154	84.2202	999	1
S40-A14	PBEC CTRL r3	Unknown	1	IRF5	Test	14.5529	1	Pass	0.0173154	82.5944	999	1
S40-A15	PBEC CTRL r3	Unknown	1	IRF7	Test	13.2585	1	Pass	0.0173154	88.8457	999	1
S40-A16	PBEC CTRL r3	Unknown	1	LYZ	Test	12.9774	1	Pass	0.0173154	80.731	999	1
S40-A17	PBEC CTRL r3	Unknown	1	MAPK3	Test	15.0001	1	Pass	0.0173154	86.7782	999	1
S40-A18	PBEC CTRL r3	Unknown	1	MAPK8	Test	14.5782	1	Pass	0.0173154	80.4059	999	1
S40-A19	PBEC CTRL r3	Unknown	1	MYD88	Test	14.7147	1	Pass	0.0173154	83.421	999	1
S40-A20	PBEC CTRL r3	Unknown	1	NRLC4	Test	999	0	Fail	0.0173154	75.8715	999	1
S40-A21	PBEC CTRL r3	Unknown	1	NLRP1	Test	20.3652	1	Pass	0.0173154	82.9674	999	1
S40-A22	PBEC CTRL r3	Unknown	1	NLRP3	Test	999	0	Fail	0.0173154	74.4345	999	1
S40-A23	PBEC CTRL r3	Unknown	1	NOD1	Test	17.771	1	Pass	0.0173154	82.1579	999	1
S40-A24	PBEC CTRL r3	Unknown	1	NOD2	Test	16.4834	1	Pass	0.0173154	82.7954	999	1
S40-A25	PBEC CTRL r3	Unknown	1	RELA	Test	11.7773	1	Pass	0.0173154	82.6561	999	1
S40-A26	PBEC CTRL r3	Unknown	1	TLR2	Test	14.4069	1	Pass	0.0173154	78.2685	999	1
S40-A27	PBEC CTRL r3	Unknown	1	TLR4	Test	19.5512	1	Pass	0.0173154	80.7327	999	1
S40-A28	PBEC CTRL r3	Unknown	1	TNF	Test	17.0223	1	Pass	0.0173154	84.0337	999	1
S40-A29	PBEC CTRL r3	Unknown	1	TRAF6	Test	15.1634	1	Pass	0.0173154	77.0613	999	1
S40-A30	PBEC CTRL r3	Unknown	1	TSLP	Test	13.9579	1	Pass	0.0173154	80.0177	999	1
S40-A31	PBEC CTRL r3	Unknown	1	ATP5F1B	Reference	24.7404	1	Pass	0.0173154	82.801	999	1
S40-A32	PBEC CTRL r3	Unknown	1	GAPDH	Reference	21.2739	1	Pass	0.0173154	84.3526	999	1
S40-A33	PBEC CTRL r3	Unknown	1	RPL13A	Reference	21.245	1	Pass	0.0173154	89.707	999	1
S40-A34	PBEC CTRL r3	Unknown	1	YWHAZ	Reference	23.232	1	Pass	0.0173154	79.1635	999	1
S40-A35	PBEC CTRL r3	Unknown	1	blank	NRC	999	0	Fail	0.0173154	74.443	999	1
S40-A36	PBEC CTRL r3	Unknown	1		NRC	999	0	Fail	0.0173154	74.456	999	1
S40-A37	PBEC CTRL r3	Unknown	1		NRC	999	0	Fail	0.0173154	74.4629	999	1
S40-A38	PBEC CTRL r3	Unknown	1		NRC	999	0	Fail	0.0173154	74.5801	999	1
S40-A39	PBEC CTRL r3	Unknown	1		NRC	999	0	Fail	0.0173154	74.4921	999	1
S40-A40	PBEC CTRL r3	Unknown	1		NRC	999	0	Fail	0.0173154	74.4868	999	1
S40-A41	PBEC CTRL r3	Unknown	1		NRC	999	0	Fail	0.0173154	74.4955	999	1
S40-A42	PBEC CTRL r3	Unknown	1		NRC	999	0	Fail	0.0173154	74.4939	999	1
S40-A43	PBEC CTRL r3	Unknown	1		NRC	999	0	Fail	0.0173154	74.507	999	1
S40-A44	PBEC CTRL r3	Unknown	1		NRC	999	0	Fail	0.0173154	74.5534	999	1
S40-A45	PBEC CTRL r3	Unknown	1		NRC	999	0	Fail	0.0173154	74.7055	999	1
S40-A46	PBEC CTRL r3	Unknown	1		NRC	999	0	Fail	0.0173154	74.7156	999	1
S40-A47	PBEC CTRL r3	Unknown	1		NRC	999	0	Fail	0.0173154	74.8061	999	1
S40-A48	PBEC CTRL r3	Unknown	1		NRC	999	0	Fail	0.0173154	74.9633	999	1
S07-A01	PBEC TLR4 r1	Unknown	1	AGER	Test	22.7159	1	Pass	0.0173154	85.3398	999	1
S07-A02	PBEC TLR4 r1	Unknown	1	ALPK1	Test	18.1108	1	Pass	0.0173154	81.8116	999	1
S07-A03	PBEC TLR4 r1	Unknown	1	CAMP	Test	27.0755	0.945293	Pass	0.0173154	81.3853	999	1
S07-A04	PBEC TLR4 r1	Unknown	1	CASP1	Test	17.3203	1	Pass	0.0173154	81.3532	999	1
S07-A05	PBEC TLR4 r1	Unknown	1	CCL2	Test	17.9686	1	Pass	0.0173154	83.0146	999	1
S07-A06	PBEC TLR4 r1	Unknown	1	ICAM1	Test	14.5639	1	Pass	0.0173154	85.9073	999	1
S07-A07	PBEC TLR4 r1	Unknown	1	IL1b	Test	19.1908	1	Pass	0.0173154	78.9766	999	1
S07-A08	PBEC TLR4 r1	Unknown	1	IL-25	Test	999	0	Fail	0.0173154	999	999	0
S07-A09	PBEC TLR4 r1	Unknown	1	IL-33	Test	18.0202	1	Pass	0.0173154	78.6935	999	1
S07-A10	PBEC TLR4 r1	Unknown	1	IL-37	Test	999	0	Fail	0.0173154	999	999	0
S07-A11	PBEC TLR4 r1	Unknown	1	IL-6	Test	16.9764	1	Pass	0.0173154	80.2164	999	1
S07-A12	PBEC TLR4 r1	Unknown	1	CXCL8	Test	8.64753	1	Pass	0.0173154	78.8553	999	1
S07-A13	PBEC TLR4 r1	Unknown	1	IRAK1	Test	22.7144	0.942534	Pass	0.0173154	84.2922	999	1
S07-A14	PBEC TLR4 r1	Unknown	1	IRF5	Test	17.2753	1	Pass	0.0173154	82.6105	999	1
S07-A15	PBEC TLR4 r1	Unknown	1	IRF7	Test	15.5016	1	Pass	0.0173154	88.8357	999	1
S07-A16	PBEC TLR4 r1	Unknown	1	LYZ	Test	16.0833	1	Pass	0.0173154	80.7265	999	1
S07-A17	PBEC TLR4 r1	Unknown	1	MAPK3	Test	16.9157	1	Pass	0.0173154	86.7548	999	1
S07-A18	PBEC TLR4 r1	Unknown	1	MAPK8	Test	17.1227	1	Pass	0.0173154	80.418	999	1
S07-A19	PBEC TLR4 r1	Unknown	1	MYD88	Test	17.3239	1	Pass	0.0173154	83.4049	999	1
S07-A20	PBEC TLR4 r1	Unknown	1	NRLC4	Test	999	0	Fail	0.0173154	999	999	0
S07-A21	PBEC TLR4 r1	Unknown	1	NLRP1	Test	25.1246	1	Pass	0.0173154	83.2727	999	1
S07-A22	PBEC TLR4 r1	Unknown	1	NLRP3	Test	999	0	Fail	0.0173154	999	999	0
S07-A23	PBEC TLR4 r1	Unknown	1	NOD1	Test	21.2396	1	Pass	0.0173154	84.012	999	1
S07-A24	PBEC TLR4 r1	Unknown	1	NOD2	Test	22.6289	1	Pass	0.0173154	82.9294	999	1
S07-A25	PBEC TLR4 r1	Unknown	1	RELA	Test	15.1875	1	Pass	0.0173154	82.6523	999	1
S07-A26	PBEC TLR4 r1	Unknown	1	TLR2	Test	18.4089	1	Pass	0.0173154	78.2961	999	1
S07-A27	PBEC TLR4 r1	Unknown	1	TLR4	Test	20.1336	1	Pass	0.0173154	80.662	999	1
S07-A28	PBEC TLR4 r1	Unknown	1	TNF	Test	20.8466	1	Pass	0.0173154	84.1968	999	1
S07-A29	PBEC TLR4 r1	Unknown	1	TRAF6	Test	18.8533	1	Pass	0.0173154	77.0826	999	1
S07-A30	PBEC TLR4 r1	Unknown	1	TSLP	Test	17.2216	1	Pass	0.0173154	80.0634	999	1
S07-A31	PBEC TLR4 r1	Unknown	1	ATP5F1B	Reference	23.3763	1	Pass	0.0173154	82.803	999	1
S07-A32	PBEC TLR4 r1	Unknown	1	GAPDH	Reference	25.0826	1	Pass	0.0173154	84.6744	999	1
S07-A33	PBEC TLR4 r1	Unknown	1	RPL13A	Reference	24.38	1	Pass	0.0173154	89.6957	999	1
S07-A34	PBEC TLR4 r1	Unknown	1	YWHAZ	Reference	999	0	Fail	0.0173154	999	999	0
S07-A35	PBEC TLR4 r1	Unknown	1	blank	NRC	999	0	Fail	0.0173154	999	999	0
S07-A36	PBEC TLR4 r1	Unknown	1		NRC	999	0	Fail	0.0173154	999	999	0
S07-A37	PBEC TLR4 r1	Unknown	1		NRC	999	0	Fail	0.0173154	999	999	0
S07-A38	PBEC TLR4 r1	Unknown	1		NRC	999	0	Fail	0.0173154	999	999	0
S07-A39	PBEC TLR4 r1	Unknown	1		NRC	999	0	Fail	0.0173154	999	999	0
S07-A40	PBEC TLR4 r1	Unknown	1		NRC	999	0	Fail	0.0173154	999	999	0
S07-A41	PBEC TLR4 r1	Unknown	1		NRC	999	0	Fail	0.0173154	999	999	0
S07-A42	PBEC TLR4 r1	Unknown	1		NRC	999	0	Fail	0.0173154	999	999	0
S07-A43	PBEC TLR4 r1	Unknown	1		NRC	999	0	Fail	0.0173154	999	999	0
S07-A44	PBEC TLR4 r1	Unknown	1		NRC	999	0	Fail	0.0173154	999	999	0
S07-A45	PBEC TLR4 r1	Unknown	1		NRC	999	0	Fail	0.0173154	999	999	0
S07-A46	PBEC TLR4 r1	Unknown	1		NRC	999	0	Fail	0.0173154	999	999	0
S07-A47	PBEC TLR4 r1	Unknown	1		NRC	999	0	Fail	0.0173154	999	999	0
S07-A48	PBEC TLR4 r1	Unknown	1		NRC	999	0	Fail	0.0173154	999	999	0
S39-A01	PBEC TLR4 r3	Unknown	1	AGER	Test	19.3283	1	Pass	0.0173154	85.817	999	1
S39-A02	PBEC TLR4 r3	Unknown	1	ALPK1	Test	14.9841	1	Pass	0.0173154	81.8491	999	1
S39-A03	PBEC TLR4 r3	Unknown	1	CAMP	Test	22.293	1	Pass	0.0173154	81.3027	999	1
S39-A04	PBEC TLR4 r3	Unknown	1	CASP1	Test	14.458	1	Pass	0.0173154	81.3491	999	1
S39-A05	PBEC TLR4 r3	Unknown	1	CCL2	Test	23.3715	1	Pass	0.0173154	83.3069	999	1
S39-A06	PBEC TLR4 r3	Unknown	1	ICAM1	Test	12.7559	1	Pass	0.0173154	85.9794	999	1
S39-A07	PBEC TLR4 r3	Unknown	1	IL1b	Test	16.9158	1	Pass	0.0173154	79.0216	999	1
S39-A08	PBEC TLR4 r3	Unknown	1	IL-25	Test	24.7243	1	Pass	0.0173154	79.4508	999	1
S39-A09	PBEC TLR4 r3	Unknown	1	IL-33	Test	16.1249	1	Pass	0.0173154	78.6808	999	1
S39-A10	PBEC TLR4 r3	Unknown	1	IL-37	Test	25.8799	1	Pass	0.0173154	83.9053	999	1
S39-A11	PBEC TLR4 r3	Unknown	1	IL-6	Test	19.108	1	Pass	0.0173154	80.1809	999	1
S39-A12	PBEC TLR4 r3	Unknown	1	CXCL8	Test	8.07368	1	Pass	0.0173154	78.8616	999	1
S39-A13	PBEC TLR4 r3	Unknown	1	IRAK1	Test	19.9138	0.932911	Pass	0.0173154	84.2319	999	1
S39-A14	PBEC TLR4 r3	Unknown	1	IRF5	Test	14.5864	1	Pass	0.0173154	82.6517	999	1
S39-A15	PBEC TLR4 r3	Unknown	1	IRF7	Test	13.0739	1	Pass	0.0173154	88.8542	999	1
S39-A16	PBEC TLR4 r3	Unknown	1	LYZ	Test	12.898	1	Pass	0.0173154	80.7259	999	1
S39-A17	PBEC TLR4 r3	Unknown	1	MAPK3	Test	14.662	1	Pass	0.0173154	86.8034	999	1
S39-A18	PBEC TLR4 r3	Unknown	1	MAPK8	Test	14.645	1	Pass	0.0173154	80.451	999	1
S39-A19	PBEC TLR4 r3	Unknown	1	MYD88	Test	14.3374	1	Pass	0.0173154	83.4151	999	1
S39-A20	PBEC TLR4 r3	Unknown	1	NRLC4	Test	999	0	Fail	0.0173154	74.3581	999	1
S39-A21	PBEC TLR4 r3	Unknown	1	NLRP1	Test	20.8191	1	Pass	0.0173154	82.9959	999	1
S39-A22	PBEC TLR4 r3	Unknown	1	NLRP3	Test	999	0	Fail	0.0173154	74.3834	999	1
S39-A23	PBEC TLR4 r3	Unknown	1	NOD1	Test	18.2261	1	Pass	0.0173154	82.6783	999	1
S39-A24	PBEC TLR4 r3	Unknown	1	NOD2	Test	16.4612	1	Pass	0.0173154	82.8564	999	1
S39-A25	PBEC TLR4 r3	Unknown	1	RELA	Test	11.7887	1	Pass	0.0173154	82.669	999	1
S39-A26	PBEC TLR4 r3	Unknown	1	TLR2	Test	14.697	1	Pass	0.0173154	78.2977	999	1
S39-A27	PBEC TLR4 r3	Unknown	1	TLR4	Test	19.3321	1	Pass	0.0173154	80.7643	999	1
S39-A28	PBEC TLR4 r3	Unknown	1	TNF	Test	18.1095	1	Pass	0.0173154	84.0861	999	1
S39-A29	PBEC TLR4 r3	Unknown	1	TRAF6	Test	15.0002	1	Pass	0.0173154	77.0862	999	1
S39-A30	PBEC TLR4 r3	Unknown	1	TSLP	Test	13.5287	1	Pass	0.0173154	80.0435	999	1
S39-A31	PBEC TLR4 r3	Unknown	1	ATP5F1B	Reference	23.4063	1	Pass	0.0173154	82.8201	999	1
S39-A32	PBEC TLR4 r3	Unknown	1	GAPDH	Reference	21.3043	1	Pass	0.0173154	84.4064	999	1
S39-A33	PBEC TLR4 r3	Unknown	1	RPL13A	Reference	21.2331	1	Pass	0.0173154	89.8219	999	1
S39-A34	PBEC TLR4 r3	Unknown	1	YWHAZ	Reference	999	0	Fail	0.0173154	74.3663	999	1
S39-A35	PBEC TLR4 r3	Unknown	1	blank	NRC	999	0	Fail	0.0173154	74.4158	999	1
S39-A36	PBEC TLR4 r3	Unknown	1		NRC	999	0	Fail	0.0173154	74.434	999	1
S39-A37	PBEC TLR4 r3	Unknown	1		NRC	999	0	Fail	0.0173154	74.4182	999	1
S39-A38	PBEC TLR4 r3	Unknown	1		NRC	999	0	Fail	0.0173154	74.4392	999	1
S39-A39	PBEC TLR4 r3	Unknown	1		NRC	999	0	Fail	0.0173154	74.4365	999	1
S39-A40	PBEC TLR4 r3	Unknown	1		NRC	999	0	Fail	0.0173154	74.4495	999	1
S39-A41	PBEC TLR4 r3	Unknown	1		NRC	999	0	Fail	0.0173154	74.4788	999	1
S39-A42	PBEC TLR4 r3	Unknown	1		NRC	999	0	Fail	0.0173154	74.4678	999	1
S39-A43	PBEC TLR4 r3	Unknown	1		NRC	999	0	Fail	0.0173154	74.523	999	1
S39-A44	PBEC TLR4 r3	Unknown	1		NRC	999	0	Fail	0.0173154	74.506	999	1
S39-A45	PBEC TLR4 r3	Unknown	1		NRC	999	0	Fail	0.0173154	74.5356	999	1
S39-A46	PBEC TLR4 r3	Unknown	1		NRC	999	0	Fail	0.0173154	74.6705	999	1
S39-A47	PBEC TLR4 r3	Unknown	1		NRC	999	0	Fail	0.0173154	74.7934	999	1
S39-A48	PBEC TLR4 r3	Unknown	1		NRC	999	0	Fail	0.0173154	74.9163	999	1
S12-A01	NEC 1158 r1	Unknown	1	AGER	Test	18.5586	1	Pass	0.0173154	85.2714	999	1
S12-A02	NEC 1158 r1	Unknown	1	ALPK1	Test	14.3328	1	Pass	0.0173154	81.848	999	1
S12-A03	NEC 1158 r1	Unknown	1	CAMP	Test	21.3119	1	Pass	0.0173154	81.2888	999	1
S12-A04	NEC 1158 r1	Unknown	1	CASP1	Test	13.0673	1	Pass	0.0173154	81.3452	999	1
S12-A05	NEC 1158 r1	Unknown	1	CCL2	Test	14.6247	1	Pass	0.0173154	83.1349	999	1
S12-A06	NEC 1158 r1	Unknown	1	ICAM1	Test	10.9311	1	Pass	0.0173154	85.9781	999	1
S12-A07	NEC 1158 r1	Unknown	1	IL1b	Test	12.9826	1	Pass	0.0173154	79.0284	999	1
S12-A08	NEC 1158 r1	Unknown	1	IL-25	Test	999	0	Fail	0.0173154	74.326	999	1
S12-A09	NEC 1158 r1	Unknown	1	IL-33	Test	18.5935	1	Pass	0.0173154	78.6818	999	1
S12-A10	NEC 1158 r1	Unknown	1	IL-37	Test	999	0	Fail	0.0173154	74.3075	999	1
S12-A11	NEC 1158 r1	Unknown	1	IL-6	Test	15.4084	1	Pass	0.0173154	80.1753	999	1
S12-A12	NEC 1158 r1	Unknown	1	CXCL8	Test	8.25655	1	Pass	0.0173154	78.8705	999	1
S12-A13	NEC 1158 r1	Unknown	1	IRAK1	Test	17.5584	0.933638	Pass	0.0173154	84.1839	999	1
S12-A14	NEC 1158 r1	Unknown	1	IRF5	Test	14.4197	1	Pass	0.0173154	82.6144	999	1
S12-A15	NEC 1158 r1	Unknown	1	IRF7	Test	12.5678	1	Pass	0.0173154	88.8626	999	1
S12-A16	NEC 1158 r1	Unknown	1	LYZ	Test	14.5211	1	Pass	0.0173154	80.7001	999	1
S12-A17	NEC 1158 r1	Unknown	1	MAPK3	Test	14.0523	1	Pass	0.0173154	86.7704	999	1
S12-A18	NEC 1158 r1	Unknown	1	MAPK8	Test	13.7625	1	Pass	0.0173154	80.45	999	1
S12-A19	NEC 1158 r1	Unknown	1	MYD88	Test	12.4861	1	Pass	0.0173154	83.44	999	1
S12-A20	NEC 1158 r1	Unknown	1	NRLC4	Test	999	0	Fail	0.0173154	74.3176	999	1
S12-A21	NEC 1158 r1	Unknown	1	NLRP1	Test	18.0934	1	Pass	0.0173154	83.1774	999	1
S12-A22	NEC 1158 r1	Unknown	1	NLRP3	Test	21.2026	1	Pass	0.0173154	80.0842	999	1
S12-A23	NEC 1158 r1	Unknown	1	NOD1	Test	18.033	1	Pass	0.0173154	83.393	999	1
S12-A24	NEC 1158 r1	Unknown	1	NOD2	Test	16.746	1	Pass	0.0173154	82.8009	999	1
S12-A25	NEC 1158 r1	Unknown	1	RELA	Test	11.1703	1	Pass	0.0173154	82.677	999	1
S12-A26	NEC 1158 r1	Unknown	1	TLR2	Test	13.3288	1	Pass	0.0173154	78.3104	999	1
S12-A27	NEC 1158 r1	Unknown	1	TLR4	Test	15.1008	1	Pass	0.0173154	80.7002	999	1
S12-A28	NEC 1158 r1	Unknown	1	TNF	Test	16.3296	1	Pass	0.0173154	84.1083	999	1
S12-A29	NEC 1158 r1	Unknown	1	TRAF6	Test	13.7402	1	Pass	0.0173154	77.0596	999	1
S12-A30	NEC 1158 r1	Unknown	1	TSLP	Test	16.3268	1	Pass	0.0173154	79.9415	999	1
S12-A31	NEC 1158 r1	Unknown	1	ATP5F1B	Reference	22.1227	1	Pass	0.0173154	82.7727	999	1
S12-A32	NEC 1158 r1	Unknown	1	GAPDH	Reference	20.7212	1	Pass	0.0173154	84.4325	999	1
S12-A33	NEC 1158 r1	Unknown	1	RPL13A	Reference	20.9801	1	Pass	0.0173154	89.7806	999	1
S12-A34	NEC 1158 r1	Unknown	1	YWHAZ	Reference	23.5508	1	Pass	0.0173154	79.1653	999	1
S12-A35	NEC 1158 r1	Unknown	1	blank	NRC	999	0	Fail	0.0173154	74.3596	999	1
S12-A36	NEC 1158 r1	Unknown	1		NRC	999	0	Fail	0.0173154	74.3606	999	1
S12-A37	NEC 1158 r1	Unknown	1		NRC	999	0	Fail	0.0173154	74.3655	999	1
S12-A38	NEC 1158 r1	Unknown	1		NRC	999	0	Fail	0.0173154	74.3756	999	1
S12-A39	NEC 1158 r1	Unknown	1		NRC	999	0	Fail	0.0173154	74.3675	999	1
S12-A40	NEC 1158 r1	Unknown	1		NRC	999	0	Fail	0.0173154	74.3751	999	1
S12-A41	NEC 1158 r1	Unknown	1		NRC	999	0	Fail	0.0173154	74.3744	999	1
S12-A42	NEC 1158 r1	Unknown	1		NRC	999	0	Fail	0.0173154	74.3775	999	1
S12-A43	NEC 1158 r1	Unknown	1		NRC	999	0	Fail	0.0173154	74.3938	999	1
S12-A44	NEC 1158 r1	Unknown	1		NRC	999	0	Fail	0.0173154	74.4242	999	1
S12-A45	NEC 1158 r1	Unknown	1		NRC	999	0	Fail	0.0173154	74.4573	999	1
S12-A46	NEC 1158 r1	Unknown	1		NRC	999	0	Fail	0.0173154	74.5052	999	1
S12-A47	NEC 1158 r1	Unknown	1		NRC	999	0	Fail	0.0173154	74.6454	999	1
S12-A48	NEC 1158 r1	Unknown	1		NRC	999	0	Fail	0.0173154	74.7487	999	1
S38-A01	PBEC TLR2 r3	Unknown	1	AGER	Test	20.0245	1	Pass	0.0173154	83.4078	999	1
S38-A02	PBEC TLR2 r3	Unknown	1	ALPK1	Test	15.1717	1	Pass	0.0173154	81.8266	999	1
S38-A03	PBEC TLR2 r3	Unknown	1	CAMP	Test	21.5972	1	Pass	0.0173154	81.3343	999	1
S38-A04	PBEC TLR2 r3	Unknown	1	CASP1	Test	14.245	1	Pass	0.0173154	81.354	999	1
S38-A05	PBEC TLR2 r3	Unknown	1	CCL2	Test	20.6545	1	Pass	0.0173154	83.2128	999	1
S38-A06	PBEC TLR2 r3	Unknown	1	ICAM1	Test	12.1195	1	Pass	0.0173154	85.9835	999	1
S38-A07	PBEC TLR2 r3	Unknown	1	IL1b	Test	16.6491	1	Pass	0.0173154	79.0102	999	1
S38-A08	PBEC TLR2 r3	Unknown	1	IL-25	Test	999	0	Fail	0.0173154	999	999	0
S38-A09	PBEC TLR2 r3	Unknown	1	IL-33	Test	16.2323	1	Pass	0.0173154	78.6769	999	1
S38-A10	PBEC TLR2 r3	Unknown	1	IL-37	Test	25.1169	0.990345	Pass	0.0173154	83.9334	999	1
S38-A11	PBEC TLR2 r3	Unknown	1	IL-6	Test	20.3839	1	Pass	0.0173154	80.1124	999	1
S38-A12	PBEC TLR2 r3	Unknown	1	CXCL8	Test	7.14169	1	Pass	0.0173154	78.8826	999	1
S38-A13	PBEC TLR2 r3	Unknown	1	IRAK1	Test	19.5158	0.924771	Pass	0.0173154	84.2275	999	1
S38-A14	PBEC TLR2 r3	Unknown	1	IRF5	Test	14.8327	1	Pass	0.0173154	82.6402	999	1
S38-A15	PBEC TLR2 r3	Unknown	1	IRF7	Test	13.0591	1	Pass	0.0173154	88.8365	999	1
S38-A16	PBEC TLR2 r3	Unknown	1	LYZ	Test	13.0015	1	Pass	0.0173154	80.7158	999	1
S38-A17	PBEC TLR2 r3	Unknown	1	MAPK3	Test	14.5336	1	Pass	0.0173154	86.7662	999	1
S38-A18	PBEC TLR2 r3	Unknown	1	MAPK8	Test	14.6782	1	Pass	0.0173154	80.4474	999	1
S38-A19	PBEC TLR2 r3	Unknown	1	MYD88	Test	14.3339	1	Pass	0.0173154	83.4428	999	1
S38-A20	PBEC TLR2 r3	Unknown	1	NRLC4	Test	26.7202	0.977805	Pass	0.0173154	76.992	999	1
S38-A21	PBEC TLR2 r3	Unknown	1	NLRP1	Test	20.5216	1	Pass	0.0173154	82.9852	999	1
S38-A22	PBEC TLR2 r3	Unknown	1	NLRP3	Test	999	0	Fail	0.0173154	999	999	0
S38-A23	PBEC TLR2 r3	Unknown	1	NOD1	Test	18.3041	1	Pass	0.0173154	82.2984	999	1
S38-A24	PBEC TLR2 r3	Unknown	1	NOD2	Test	16.9398	1	Pass	0.0173154	82.8032	999	1
S38-A25	PBEC TLR2 r3	Unknown	1	RELA	Test	11.7776	1	Pass	0.0173154	82.6563	999	1
S38-A26	PBEC TLR2 r3	Unknown	1	TLR2	Test	14.2013	1	Pass	0.0173154	78.3018	999	1
S38-A27	PBEC TLR2 r3	Unknown	1	TLR4	Test	19.2384	1	Pass	0.0173154	80.7307	999	1
S38-A28	PBEC TLR2 r3	Unknown	1	TNF	Test	16.5347	1	Pass	0.0173154	84.0881	999	1
S38-A29	PBEC TLR2 r3	Unknown	1	TRAF6	Test	15.2487	1	Pass	0.0173154	77.099	999	1
S38-A30	PBEC TLR2 r3	Unknown	1	TSLP	Test	13.3363	1	Pass	0.0173154	80.0353	999	1
S38-A31	PBEC TLR2 r3	Unknown	1	ATP5F1B	Reference	999	0	Fail	0.0173154	999	999	0
S38-A32	PBEC TLR2 r3	Unknown	1	GAPDH	Reference	21.0174	1	Pass	0.0173154	84.6461	999	1
S38-A33	PBEC TLR2 r3	Unknown	1	RPL13A	Reference	20.9729	1	Pass	0.0173154	89.7649	999	1
S38-A34	PBEC TLR2 r3	Unknown	1	YWHAZ	Reference	999	0	Fail	0.0173154	999	999	0
S38-A35	PBEC TLR2 r3	Unknown	1	blank	NRC	999	0	Fail	0.0173154	999	999	0
S38-A36	PBEC TLR2 r3	Unknown	1		NRC	999	0	Fail	0.0173154	999	999	0
S38-A37	PBEC TLR2 r3	Unknown	1		NRC	999	0	Fail	0.0173154	999	999	0
S38-A38	PBEC TLR2 r3	Unknown	1		NRC	999	0	Fail	0.0173154	999	999	0
S38-A39	PBEC TLR2 r3	Unknown	1		NRC	999	0	Fail	0.0173154	999	999	0
S38-A40	PBEC TLR2 r3	Unknown	1		NRC	999	0	Fail	0.0173154	999	999	0
S38-A41	PBEC TLR2 r3	Unknown	1		NRC	999	0	Fail	0.0173154	999	999	0
S38-A42	PBEC TLR2 r3	Unknown	1		NRC	999	0	Fail	0.0173154	999	999	0
S38-A43	PBEC TLR2 r3	Unknown	1		NRC	999	0	Fail	0.0173154	999	999	0
S38-A44	PBEC TLR2 r3	Unknown	1		NRC	999	0	Fail	0.0173154	999	999	0
S38-A45	PBEC TLR2 r3	Unknown	1		NRC	999	0	Fail	0.0173154	999	999	0
S38-A46	PBEC TLR2 r3	Unknown	1		NRC	999	0	Fail	0.0173154	999	999	0
S38-A47	PBEC TLR2 r3	Unknown	1		NRC	999	0	Fail	0.0173154	999	999	0
S38-A48	PBEC TLR2 r3	Unknown	1		NRC	999	0	Fail	0.0173154	999	999	0
S11-A01	NEC 375 r1	Unknown	1	AGER	Test	18.522	1	Pass	0.0173154	84.8075	999	1
S11-A02	NEC 375 r1	Unknown	1	ALPK1	Test	15.2964	1	Pass	0.0173154	81.8516	999	1
S11-A03	NEC 375 r1	Unknown	1	CAMP	Test	20.9604	1	Pass	0.0173154	81.3746	999	1
S11-A04	NEC 375 r1	Unknown	1	CASP1	Test	12.9533	1	Pass	0.0173154	81.3713	999	1
S11-A05	NEC 375 r1	Unknown	1	CCL2	Test	9.8689	1	Pass	0.0173154	83.1874	999	1
S11-A06	NEC 375 r1	Unknown	1	ICAM1	Test	9.43118	1	Pass	0.0173154	86.0077	999	1
S11-A07	NEC 375 r1	Unknown	1	IL1b	Test	9.86795	1	Pass	0.0173154	79.0668	999	1
S11-A08	NEC 375 r1	Unknown	1	IL-25	Test	24.0224	0.995049	Pass	0.0173154	75.0231	999	1
S11-A09	NEC 375 r1	Unknown	1	IL-33	Test	19.7355	1	Pass	0.0173154	78.7612	999	1
S11-A10	NEC 375 r1	Unknown	1	IL-37	Test	26.0179	0.975938	Pass	0.0173154	74.1812	999	1
S11-A11	NEC 375 r1	Unknown	1	IL-6	Test	11.1869	1	Pass	0.0173154	80.2203	999	1
S11-A12	NEC 375 r1	Unknown	1	CXCL8	Test	6.90152	1	Pass	0.0173154	78.8857	999	1
S11-A13	NEC 375 r1	Unknown	1	IRAK1	Test	16.6446	0.943875	Pass	0.0173154	84.2076	999	1
S11-A14	NEC 375 r1	Unknown	1	IRF5	Test	16.4098	1	Pass	0.0173154	82.6443	999	1
S11-A15	NEC 375 r1	Unknown	1	IRF7	Test	11.3354	1	Pass	0.0173154	88.8812	999	1
S11-A16	NEC 375 r1	Unknown	1	LYZ	Test	19.3371	1	Pass	0.0173154	80.6784	999	1
S11-A17	NEC 375 r1	Unknown	1	MAPK3	Test	14.2023	1	Pass	0.0173154	86.7839	999	1
S11-A18	NEC 375 r1	Unknown	1	MAPK8	Test	13.5482	1	Pass	0.0173154	80.5848	999	1
S11-A19	NEC 375 r1	Unknown	1	MYD88	Test	11.1099	1	Pass	0.0173154	83.5809	999	1
S11-A20	NEC 375 r1	Unknown	1	NRLC4	Test	28.7816	0	Fail	0.0173154	74.4251	999	1
S11-A21	NEC 375 r1	Unknown	1	NLRP1	Test	16.3854	1	Pass	0.0173154	83.1837	999	1
S11-A22	NEC 375 r1	Unknown	1	NLRP3	Test	21.7294	1	Pass	0.0173154	80.151	999	1
S11-A23	NEC 375 r1	Unknown	1	NOD1	Test	16.9837	1	Pass	0.0173154	83.8888	999	1
S11-A24	NEC 375 r1	Unknown	1	NOD2	Test	14.6197	1	Pass	0.0173154	82.8495	999	1
S11-A25	NEC 375 r1	Unknown	1	RELA	Test	10.9604	1	Pass	0.0173154	82.6738	999	1
S11-A26	NEC 375 r1	Unknown	1	TLR2	Test	11.5143	1	Pass	0.0173154	78.3251	999	1
S11-A27	NEC 375 r1	Unknown	1	TLR4	Test	16.5702	1	Pass	0.0173154	80.733	999	1
S11-A28	NEC 375 r1	Unknown	1	TNF	Test	13.28	1	Pass	0.0173154	84.0914	999	1
S11-A29	NEC 375 r1	Unknown	1	TRAF6	Test	13.1163	1	Pass	0.0173154	77.0554	999	1
S11-A30	NEC 375 r1	Unknown	1	TSLP	Test	17.306	1	Pass	0.0173154	80.0402	999	1
S11-A31	NEC 375 r1	Unknown	1	ATP5F1B	Reference	25.4314	1	Pass	0.0173154	74.1197	999	1
S11-A32	NEC 375 r1	Unknown	1	GAPDH	Reference	21.2531	1	Pass	0.0173154	84.6495	999	1
S11-A33	NEC 375 r1	Unknown	1	RPL13A	Reference	20.4785	1	Pass	0.0173154	89.6665	999	1
S11-A34	NEC 375 r1	Unknown	1	YWHAZ	Reference	22.8977	1	Pass	0.0173154	79.1896	999	1
S11-A35	NEC 375 r1	Unknown	1	blank	NRC	999	0	Fail	0.0173154	74.3646	999	1
S11-A36	NEC 375 r1	Unknown	1		NRC	999	0	Fail	0.0173154	74.3629	999	1
S11-A37	NEC 375 r1	Unknown	1		NRC	999	0	Fail	0.0173154	74.3702	999	1
S11-A38	NEC 375 r1	Unknown	1		NRC	999	0	Fail	0.0173154	74.3729	999	1
S11-A39	NEC 375 r1	Unknown	1		NRC	999	0	Fail	0.0173154	74.3756	999	1
S11-A40	NEC 375 r1	Unknown	1		NRC	999	0	Fail	0.0173154	74.3831	999	1
S11-A41	NEC 375 r1	Unknown	1		NRC	999	0	Fail	0.0173154	74.396	999	1
S11-A42	NEC 375 r1	Unknown	1		NRC	999	0	Fail	0.0173154	74.3996	999	1
S11-A43	NEC 375 r1	Unknown	1		NRC	999	0	Fail	0.0173154	74.4151	999	1
S11-A44	NEC 375 r1	Unknown	1		NRC	999	0	Fail	0.0173154	74.4417	999	1
S11-A45	NEC 375 r1	Unknown	1		NRC	999	0	Fail	0.0173154	74.4711	999	1
S11-A46	NEC 375 r1	Unknown	1		NRC	999	0	Fail	0.0173154	74.5262	999	1
S11-A47	NEC 375 r1	Unknown	1		NRC	999	0	Fail	0.0173154	74.674	999	1
S11-A48	NEC 375 r1	Unknown	1		NRC	999	0	Fail	0.0173154	74.8039	999	1
S37-A01	PBEC 11931 r3	Unknown	1	AGER	Test	19.1581	1	Pass	0.0173154	83.7089	999	1
S37-A02	PBEC 11931 r3	Unknown	1	ALPK1	Test	14.9478	1	Pass	0.0173154	81.8674	999	1
S37-A03	PBEC 11931 r3	Unknown	1	CAMP	Test	21.4251	1	Pass	0.0173154	81.2814	999	1
S37-A04	PBEC 11931 r3	Unknown	1	CASP1	Test	13.9428	1	Pass	0.0173154	81.3685	999	1
S37-A05	PBEC 11931 r3	Unknown	1	CCL2	Test	22.5459	1	Pass	0.0173154	83.6495	999	1
S37-A06	PBEC 11931 r3	Unknown	1	ICAM1	Test	12.2198	1	Pass	0.0173154	86.0081	999	1
S37-A07	PBEC 11931 r3	Unknown	1	IL1b	Test	15.3502	1	Pass	0.0173154	79.0817	999	1
S37-A08	PBEC 11931 r3	Unknown	1	IL-25	Test	999	0	Fail	0.0173154	74.462	999	1
S37-A09	PBEC 11931 r3	Unknown	1	IL-33	Test	15.734	1	Pass	0.0173154	78.7065	999	1
S37-A10	PBEC 11931 r3	Unknown	1	IL-37	Test	25.8861	1	Pass	0.0173154	83.9461	999	1
S37-A11	PBEC 11931 r3	Unknown	1	IL-6	Test	19.4014	1	Pass	0.0173154	80.2305	999	1
S37-A12	PBEC 11931 r3	Unknown	1	CXCL8	Test	7.06573	1	Pass	0.0173154	78.8951	999	1
S37-A13	PBEC 11931 r3	Unknown	1	IRAK1	Test	18.6505	0.929772	Pass	0.0173154	84.2241	999	1
S37-A14	PBEC 11931 r3	Unknown	1	IRF5	Test	14.4113	1	Pass	0.0173154	82.6546	999	1
S37-A15	PBEC 11931 r3	Unknown	1	IRF7	Test	12.2735	1	Pass	0.0173154	88.8702	999	1
S37-A16	PBEC 11931 r3	Unknown	1	LYZ	Test	12.107	1	Pass	0.0173154	80.7558	999	1
S37-A17	PBEC 11931 r3	Unknown	1	MAPK3	Test	14.1177	1	Pass	0.0173154	86.7898	999	1
S37-A18	PBEC 11931 r3	Unknown	1	MAPK8	Test	14.3012	1	Pass	0.0173154	80.6166	999	1
S37-A19	PBEC 11931 r3	Unknown	1	MYD88	Test	13.9177	1	Pass	0.0173154	83.4207	999	1
S37-A20	PBEC 11931 r3	Unknown	1	NRLC4	Test	999	0	Fail	0.0173154	74.4253	999	1
S37-A21	PBEC 11931 r3	Unknown	1	NLRP1	Test	20.2215	1	Pass	0.0173154	83.0844	999	1
S37-A22	PBEC 11931 r3	Unknown	1	NLRP3	Test	999	0	Fail	0.0173154	74.4414	999	1
S37-A23	PBEC 11931 r3	Unknown	1	NOD1	Test	18.5391	1	Pass	0.0173154	82.0498	999	1
S37-A24	PBEC 11931 r3	Unknown	1	NOD2	Test	16.1841	1	Pass	0.0173154	82.811	999	1
S37-A25	PBEC 11931 r3	Unknown	1	RELA	Test	11.3108	1	Pass	0.0173154	82.6788	999	1
S37-A26	PBEC 11931 r3	Unknown	1	TLR2	Test	13.6492	1	Pass	0.0173154	78.3226	999	1
S37-A27	PBEC 11931 r3	Unknown	1	TLR4	Test	19.6131	1	Pass	0.0173154	80.7682	999	1
S37-A28	PBEC 11931 r3	Unknown	1	TNF	Test	16.469	1	Pass	0.0173154	84.159	999	1
S37-A29	PBEC 11931 r3	Unknown	1	TRAF6	Test	14.8166	1	Pass	0.0173154	77.0651	999	1
S37-A30	PBEC 11931 r3	Unknown	1	TSLP	Test	12.8358	1	Pass	0.0173154	80.0503	999	1
S37-A31	PBEC 11931 r3	Unknown	1	ATP5F1B	Reference	23.0022	1	Pass	0.0173154	82.8292	999	1
S37-A32	PBEC 11931 r3	Unknown	1	GAPDH	Reference	20.2245	1	Pass	0.0173154	84.6436	999	1
S37-A33	PBEC 11931 r3	Unknown	1	RPL13A	Reference	20.5025	1	Pass	0.0173154	89.6308	999	1
S37-A34	PBEC 11931 r3	Unknown	1	YWHAZ	Reference	23.2327	1	Pass	0.0173154	79.1924	999	1
S37-A35	PBEC 11931 r3	Unknown	1	blank	NRC	999	0	Fail	0.0173154	74.4925	999	1
S37-A36	PBEC 11931 r3	Unknown	1		NRC	999	0	Fail	0.0173154	74.5044	999	1
S37-A37	PBEC 11931 r3	Unknown	1		NRC	999	0	Fail	0.0173154	74.519	999	1
S37-A38	PBEC 11931 r3	Unknown	1		NRC	999	0	Fail	0.0173154	74.503	999	1
S37-A39	PBEC 11931 r3	Unknown	1		NRC	999	0	Fail	0.0173154	74.5263	999	1
S37-A40	PBEC 11931 r3	Unknown	1		NRC	999	0	Fail	0.0173154	74.5131	999	1
S37-A41	PBEC 11931 r3	Unknown	1		NRC	999	0	Fail	0.0173154	74.5985	999	1
S37-A42	PBEC 11931 r3	Unknown	1		NRC	999	0	Fail	0.0173154	74.54	999	1
S37-A43	PBEC 11931 r3	Unknown	1		NRC	999	0	Fail	0.0173154	74.6345	999	1
S37-A44	PBEC 11931 r3	Unknown	1		NRC	999	0	Fail	0.0173154	74.6554	999	1
S37-A45	PBEC 11931 r3	Unknown	1		NRC	999	0	Fail	0.0173154	74.7088	999	1
S37-A46	PBEC 11931 r3	Unknown	1		NRC	999	0	Fail	0.0173154	74.7742	999	1
S37-A47	PBEC 11931 r3	Unknown	1		NRC	999	0	Fail	0.0173154	74.861	999	1
S37-A48	PBEC 11931 r3	Unknown	1		NRC	999	0	Fail	0.0173154	74.9878	999	1
S10-A01	NEC 162 r1	Unknown	1	AGER	Test	18.827	1	Pass	0.0173154	85.2474	999	1
S10-A02	NEC 162 r1	Unknown	1	ALPK1	Test	15.0215	1	Pass	0.0173154	81.8432	999	1
S10-A03	NEC 162 r1	Unknown	1	CAMP	Test	20.5743	1	Pass	0.0173154	81.3874	999	1
S10-A04	NEC 162 r1	Unknown	1	CASP1	Test	13.3551	1	Pass	0.0173154	81.3782	999	1
S10-A05	NEC 162 r1	Unknown	1	CCL2	Test	14.0804	1	Pass	0.0173154	83.1305	999	1
S10-A06	NEC 162 r1	Unknown	1	ICAM1	Test	10.9851	1	Pass	0.0173154	85.9741	999	1
S10-A07	NEC 162 r1	Unknown	1	IL1b	Test	12.0926	1	Pass	0.0173154	79.0766	999	1
S10-A08	NEC 162 r1	Unknown	1	IL-25	Test	999	0	Fail	0.0173154	74.4632	999	1
S10-A09	NEC 162 r1	Unknown	1	IL-33	Test	19.7285	1	Pass	0.0173154	78.6924	999	1
S10-A10	NEC 162 r1	Unknown	1	IL-37	Test	999	0	Fail	0.0173154	74.4754	999	1
S10-A11	NEC 162 r1	Unknown	1	IL-6	Test	15.9894	1	Pass	0.0173154	80.2201	999	1
S10-A12	NEC 162 r1	Unknown	1	CXCL8	Test	7.87117	1	Pass	0.0173154	78.8892	999	1
S10-A13	NEC 162 r1	Unknown	1	IRAK1	Test	18.0467	0.893343	Pass	0.0173154	84.2134	999	1
S10-A14	NEC 162 r1	Unknown	1	IRF5	Test	16.1637	1	Pass	0.0173154	82.5905	999	1
S10-A15	NEC 162 r1	Unknown	1	IRF7	Test	13.2587	1	Pass	0.0173154	88.8638	999	1
S10-A16	NEC 162 r1	Unknown	1	LYZ	Test	16.2066	1	Pass	0.0173154	80.717	999	1
S10-A17	NEC 162 r1	Unknown	1	MAPK3	Test	14.7064	1	Pass	0.0173154	86.7625	999	1
S10-A18	NEC 162 r1	Unknown	1	MAPK8	Test	14.1044	1	Pass	0.0173154	80.5888	999	1
S10-A19	NEC 162 r1	Unknown	1	MYD88	Test	12.5945	1	Pass	0.0173154	83.4614	999	1
S10-A20	NEC 162 r1	Unknown	1	NRLC4	Test	999	0	Fail	0.0173154	74.47	999	1
S10-A21	NEC 162 r1	Unknown	1	NLRP1	Test	18.3674	1	Pass	0.0173154	83.1869	999	1
S10-A22	NEC 162 r1	Unknown	1	NLRP3	Test	999	0	Fail	0.0173154	74.4769	999	1
S10-A23	NEC 162 r1	Unknown	1	NOD1	Test	18.208	1	Pass	0.0173154	84.0253	999	1
S10-A24	NEC 162 r1	Unknown	1	NOD2	Test	16.9081	1	Pass	0.0173154	82.9034	999	1
S10-A25	NEC 162 r1	Unknown	1	RELA	Test	11.8344	1	Pass	0.0173154	82.6854	999	1
S10-A26	NEC 162 r1	Unknown	1	TLR2	Test	13.2643	1	Pass	0.0173154	78.3206	999	1
S10-A27	NEC 162 r1	Unknown	1	TLR4	Test	16.538	1	Pass	0.0173154	80.7274	999	1
S10-A28	NEC 162 r1	Unknown	1	TNF	Test	16.5813	1	Pass	0.0173154	84.0966	999	1
S10-A29	NEC 162 r1	Unknown	1	TRAF6	Test	14.0638	1	Pass	0.0173154	77.0773	999	1
S10-A30	NEC 162 r1	Unknown	1	TSLP	Test	17.5956	1	Pass	0.0173154	80.0896	999	1
S10-A31	NEC 162 r1	Unknown	1	ATP5F1B	Reference	24.8515	1	Pass	0.0173154	82.7474	999	1
S10-A32	NEC 162 r1	Unknown	1	GAPDH	Reference	21.1898	1	Pass	0.0173154	84.6482	999	1
S10-A33	NEC 162 r1	Unknown	1	RPL13A	Reference	21.5314	1	Pass	0.0173154	89.3453	999	1
S10-A34	NEC 162 r1	Unknown	1	YWHAZ	Reference	999	0	Fail	0.0173154	74.4736	999	1
S10-A35	NEC 162 r1	Unknown	1	blank	NRC	999	0	Fail	0.0173154	74.5279	999	1
S10-A36	NEC 162 r1	Unknown	1		NRC	999	0	Fail	0.0173154	74.5338	999	1
S10-A37	NEC 162 r1	Unknown	1		NRC	999	0	Fail	0.0173154	74.5359	999	1
S10-A38	NEC 162 r1	Unknown	1		NRC	999	0	Fail	0.0173154	74.6127	999	1
S10-A39	NEC 162 r1	Unknown	1		NRC	999	0	Fail	0.0173154	74.5434	999	1
S10-A40	NEC 162 r1	Unknown	1		NRC	999	0	Fail	0.0173154	74.5405	999	1
S10-A41	NEC 162 r1	Unknown	1		NRC	999	0	Fail	0.0173154	74.618	999	1
S10-A42	NEC 162 r1	Unknown	1		NRC	999	0	Fail	0.0173154	74.6296	999	1
S10-A43	NEC 162 r1	Unknown	1		NRC	999	0	Fail	0.0173154	74.6513	999	1
S10-A44	NEC 162 r1	Unknown	1		NRC	999	0	Fail	0.0173154	74.6807	999	1
S10-A45	NEC 162 r1	Unknown	1		NRC	999	0	Fail	0.0173154	74.7273	999	1
S10-A46	NEC 162 r1	Unknown	1		NRC	999	0	Fail	0.0173154	74.7811	999	1
S10-A47	NEC 162 r1	Unknown	1		NRC	999	0	Fail	0.0173154	74.8606	999	1
S10-A48	NEC 162 r1	Unknown	1		NRC	999	0	Fail	0.0173154	74.99	999	1
S36-A01	PBEC 1158 r3	Unknown	1	AGER	Test	18.0846	0.991371	Pass	0.0173154	84.6325	999	1
S36-A02	PBEC 1158 r3	Unknown	1	ALPK1	Test	13.7167	1	Pass	0.0173154	81.844	999	1
S36-A03	PBEC 1158 r3	Unknown	1	CAMP	Test	20.2491	1	Pass	0.0173154	81.5542	999	1
S36-A04	PBEC 1158 r3	Unknown	1	CASP1	Test	13.1141	1	Pass	0.0173154	81.3733	999	1
S36-A05	PBEC 1158 r3	Unknown	1	CCL2	Test	20.1715	1	Pass	0.0173154	83.2848	999	1
S36-A06	PBEC 1158 r3	Unknown	1	ICAM1	Test	10.8687	1	Pass	0.0173154	85.9785	999	1
S36-A07	PBEC 1158 r3	Unknown	1	IL1b	Test	12.9561	1	Pass	0.0173154	79.0236	999	1
S36-A08	PBEC 1158 r3	Unknown	1	IL-25	Test	999	0	Fail	0.0173154	74.3226	999	1
S36-A09	PBEC 1158 r3	Unknown	1	IL-33	Test	15.139	1	Pass	0.0173154	78.6775	999	1
S36-A10	PBEC 1158 r3	Unknown	1	IL-37	Test	24.8213	1	Pass	0.0173154	74.0628	999	1
S36-A11	PBEC 1158 r3	Unknown	1	IL-6	Test	20.1823	1	Pass	0.0173154	80.233	999	1
S36-A12	PBEC 1158 r3	Unknown	1	CXCL8	Test	5.81052	1	Pass	0.0173154	78.8824	999	1
S36-A13	PBEC 1158 r3	Unknown	1	IRAK1	Test	17.3899	0.922783	Pass	0.0173154	84.2013	999	1
S36-A14	PBEC 1158 r3	Unknown	1	IRF5	Test	13.7579	1	Pass	0.0173154	82.6313	999	1
S36-A15	PBEC 1158 r3	Unknown	1	IRF7	Test	11.4026	1	Pass	0.0173154	88.8644	999	1
S36-A16	PBEC 1158 r3	Unknown	1	LYZ	Test	11.7334	1	Pass	0.0173154	80.7281	999	1
S36-A17	PBEC 1158 r3	Unknown	1	MAPK3	Test	13.2667	1	Pass	0.0173154	86.7708	999	1
S36-A18	PBEC 1158 r3	Unknown	1	MAPK8	Test	13.3651	1	Pass	0.0173154	80.4607	999	1
S36-A19	PBEC 1158 r3	Unknown	1	MYD88	Test	12.5001	1	Pass	0.0173154	83.4188	999	1
S36-A20	PBEC 1158 r3	Unknown	1	NRLC4	Test	999	0	Fail	0.0173154	74.3145	999	1
S36-A21	PBEC 1158 r3	Unknown	1	NLRP1	Test	20.3581	1	Pass	0.0173154	82.9053	999	1
S36-A22	PBEC 1158 r3	Unknown	1	NLRP3	Test	999	0	Fail	0.0173154	74.3158	999	1
S36-A23	PBEC 1158 r3	Unknown	1	NOD1	Test	17.5852	1	Pass	0.0173154	82.2157	999	1
S36-A24	PBEC 1158 r3	Unknown	1	NOD2	Test	15.2995	1	Pass	0.0173154	82.8368	999	1
S36-A25	PBEC 1158 r3	Unknown	1	RELA	Test	10.1382	1	Pass	0.0173154	82.66	999	1
S36-A26	PBEC 1158 r3	Unknown	1	TLR2	Test	12.0271	1	Pass	0.0173154	78.2986	999	1
S36-A27	PBEC 1158 r3	Unknown	1	TLR4	Test	18.5467	1	Pass	0.0173154	80.7267	999	1
S36-A28	PBEC 1158 r3	Unknown	1	TNF	Test	15.567	1	Pass	0.0173154	84.0787	999	1
S36-A29	PBEC 1158 r3	Unknown	1	TRAF6	Test	13.4186	1	Pass	0.0173154	77.0497	999	1
S36-A30	PBEC 1158 r3	Unknown	1	TSLP	Test	12.574	1	Pass	0.0173154	80.04	999	1
S36-A31	PBEC 1158 r3	Unknown	1	ATP5F1B	Reference	24.6166	1	Pass	0.0173154	82.8161	999	1
S36-A32	PBEC 1158 r3	Unknown	1	GAPDH	Reference	19.9228	1	Pass	0.0173154	84.5875	999	1
S36-A33	PBEC 1158 r3	Unknown	1	RPL13A	Reference	19.527	1	Pass	0.0173154	89.6333	999	1
S36-A34	PBEC 1158 r3	Unknown	1	YWHAZ	Reference	24.1974	1	Pass	0.0173154	79.1485	999	1
S36-A35	PBEC 1158 r3	Unknown	1	blank	NRC	999	0	Fail	0.0173154	74.3595	999	1
S36-A36	PBEC 1158 r3	Unknown	1		NRC	999	0	Fail	0.0173154	74.3674	999	1
S36-A37	PBEC 1158 r3	Unknown	1		NRC	999	0	Fail	0.0173154	74.3716	999	1
S36-A38	PBEC 1158 r3	Unknown	1		NRC	999	0	Fail	0.0173154	74.3785	999	1
S36-A39	PBEC 1158 r3	Unknown	1		NRC	999	0	Fail	0.0173154	74.3799	999	1
S36-A40	PBEC 1158 r3	Unknown	1		NRC	999	0	Fail	0.0173154	74.3886	999	1
S36-A41	PBEC 1158 r3	Unknown	1		NRC	999	0	Fail	0.0173154	74.3993	999	1
S36-A42	PBEC 1158 r3	Unknown	1		NRC	999	0	Fail	0.0173154	74.4159	999	1
S36-A43	PBEC 1158 r3	Unknown	1		NRC	999	0	Fail	0.0173154	74.4296	999	1
S36-A44	PBEC 1158 r3	Unknown	1		NRC	999	0	Fail	0.0173154	74.4603	999	1
S36-A45	PBEC 1158 r3	Unknown	1		NRC	999	0	Fail	0.0173154	74.4962	999	1
S36-A46	PBEC 1158 r3	Unknown	1		NRC	999	0	Fail	0.0173154	74.6178	999	1
S36-A47	PBEC 1158 r3	Unknown	1		NRC	999	0	Fail	0.0173154	74.7112	999	1
S36-A48	PBEC 1158 r3	Unknown	1		NRC	999	0	Fail	0.0173154	74.8544	999	1
S15-A01	NEC TLR4 r1	Unknown	1	AGER	Test	18.8057	1	Pass	0.0173154	85.6318	999	1
S15-A02	NEC TLR4 r1	Unknown	1	ALPK1	Test	14.3371	1	Pass	0.0173154	81.844	999	1
S15-A03	NEC TLR4 r1	Unknown	1	CAMP	Test	19.9738	1	Pass	0.0173154	81.2446	999	1
S15-A04	NEC TLR4 r1	Unknown	1	CASP1	Test	11.8869	1	Pass	0.0173154	81.3543	999	1
S15-A05	NEC TLR4 r1	Unknown	1	CCL2	Test	12.5036	1	Pass	0.0173154	83.0992	999	1
S15-A06	NEC TLR4 r1	Unknown	1	ICAM1	Test	10.0368	1	Pass	0.0173154	85.9686	999	1
S15-A07	NEC TLR4 r1	Unknown	1	IL1b	Test	11.6759	1	Pass	0.0173154	79.0641	999	1
S15-A08	NEC TLR4 r1	Unknown	1	IL-25	Test	999	0	Fail	0.0173154	74.3909	999	1
S15-A09	NEC TLR4 r1	Unknown	1	IL-33	Test	17.4991	1	Pass	0.0173154	78.7342	999	1
S15-A10	NEC TLR4 r1	Unknown	1	IL-37	Test	999	0	Fail	0.0173154	74.3618	999	1
S15-A11	NEC TLR4 r1	Unknown	1	IL-6	Test	15.2504	1	Pass	0.0173154	80.2005	999	1
S15-A12	NEC TLR4 r1	Unknown	1	CXCL8	Test	6.8041	1	Pass	0.0173154	78.9043	999	1
S15-A13	NEC TLR4 r1	Unknown	1	IRAK1	Test	16.841	0.948158	Pass	0.0173154	84.1844	999	1
S15-A14	NEC TLR4 r1	Unknown	1	IRF5	Test	15.581	1	Pass	0.0173154	82.6424	999	1
S15-A15	NEC TLR4 r1	Unknown	1	IRF7	Test	12.7111	1	Pass	0.0173154	88.863	999	1
S15-A16	NEC TLR4 r1	Unknown	1	LYZ	Test	15.4283	1	Pass	0.0173154	80.6748	999	1
S15-A17	NEC TLR4 r1	Unknown	1	MAPK3	Test	13.8187	1	Pass	0.0173154	86.7796	999	1
S15-A18	NEC TLR4 r1	Unknown	1	MAPK8	Test	12.9126	1	Pass	0.0173154	80.4445	999	1
S15-A19	NEC TLR4 r1	Unknown	1	MYD88	Test	11.6562	1	Pass	0.0173154	83.4376	999	1
S15-A20	NEC TLR4 r1	Unknown	1	NRLC4	Test	999	0	Fail	0.0173154	74.3374	999	1
S15-A21	NEC TLR4 r1	Unknown	1	NLRP1	Test	16.7339	1	Pass	0.0173154	83.1886	999	1
S15-A22	NEC TLR4 r1	Unknown	1	NLRP3	Test	23.8783	1	Pass	0.0173154	80.1044	999	1
S15-A23	NEC TLR4 r1	Unknown	1	NOD1	Test	16.8871	1	Pass	0.0173154	83.739	999	1
S15-A24	NEC TLR4 r1	Unknown	1	NOD2	Test	17.1685	1	Pass	0.0173154	82.8746	999	1
S15-A25	NEC TLR4 r1	Unknown	1	RELA	Test	10.5454	1	Pass	0.0173154	82.6922	999	1
S15-A26	NEC TLR4 r1	Unknown	1	TLR2	Test	11.8116	1	Pass	0.0173154	78.3655	999	1
S15-A27	NEC TLR4 r1	Unknown	1	TLR4	Test	13.5557	1	Pass	0.0173154	80.7381	999	1
S15-A28	NEC TLR4 r1	Unknown	1	TNF	Test	16.0183	1	Pass	0.0173154	84.0686	999	1
S15-A29	NEC TLR4 r1	Unknown	1	TRAF6	Test	12.7889	1	Pass	0.0173154	77.0923	999	1
S15-A30	NEC TLR4 r1	Unknown	1	TSLP	Test	16.3419	1	Pass	0.0173154	80.0369	999	1
S15-A31	NEC TLR4 r1	Unknown	1	ATP5F1B	Reference	23.5967	1	Pass	0.0173154	82.8027	999	1
S15-A32	NEC TLR4 r1	Unknown	1	GAPDH	Reference	19.6972	1	Pass	0.0173154	84.4557	999	1
S15-A33	NEC TLR4 r1	Unknown	1	RPL13A	Reference	20.1263	1	Pass	0.0173154	89.7346	999	1
S15-A34	NEC TLR4 r1	Unknown	1	YWHAZ	Reference	21.8824	1	Pass	0.0173154	79.1849	999	1
S15-A35	NEC TLR4 r1	Unknown	1	blank	NRC	999	0	Fail	0.0173154	74.378	999	1
S15-A36	NEC TLR4 r1	Unknown	1		NRC	999	0	Fail	0.0173154	74.3806	999	1
S15-A37	NEC TLR4 r1	Unknown	1		NRC	999	0	Fail	0.0173154	74.3823	999	1
S15-A38	NEC TLR4 r1	Unknown	1		NRC	999	0	Fail	0.0173154	74.3925	999	1
S15-A39	NEC TLR4 r1	Unknown	1		NRC	999	0	Fail	0.0173154	74.3863	999	1
S15-A40	NEC TLR4 r1	Unknown	1		NRC	999	0	Fail	0.0173154	74.3941	999	1
S15-A41	NEC TLR4 r1	Unknown	1		NRC	999	0	Fail	0.0173154	74.4064	999	1
S15-A42	NEC TLR4 r1	Unknown	1		NRC	999	0	Fail	0.0173154	74.4173	999	1
S15-A43	NEC TLR4 r1	Unknown	1		NRC	999	0	Fail	0.0173154	74.4242	999	1
S15-A44	NEC TLR4 r1	Unknown	1		NRC	999	0	Fail	0.0173154	74.457	999	1
S15-A45	NEC TLR4 r1	Unknown	1		NRC	999	0	Fail	0.0173154	74.4886	999	1
S15-A46	NEC TLR4 r1	Unknown	1		NRC	999	0	Fail	0.0173154	74.6181	999	1
S15-A47	NEC TLR4 r1	Unknown	1		NRC	999	0	Fail	0.0173154	74.6984	999	1
S15-A48	NEC TLR4 r1	Unknown	1		NRC	999	0	Fail	0.0173154	74.8369	999	1
S35-A01	PBEC 375 r3	Unknown	1	AGER	Test	19.4501	1	Pass	0.0173154	85.8518	999	1
S35-A02	PBEC 375 r3	Unknown	1	ALPK1	Test	14.8836	1	Pass	0.0173154	81.8788	999	1
S35-A03	PBEC 375 r3	Unknown	1	CAMP	Test	22.1715	1	Pass	0.0173154	81.2566	999	1
S35-A04	PBEC 375 r3	Unknown	1	CASP1	Test	14.0861	1	Pass	0.0173154	81.3772	999	1
S35-A05	PBEC 375 r3	Unknown	1	CCL2	Test	19.3367	1	Pass	0.0173154	83.2945	999	1
S35-A06	PBEC 375 r3	Unknown	1	ICAM1	Test	12.0125	1	Pass	0.0173154	86.0072	999	1
S35-A07	PBEC 375 r3	Unknown	1	IL1b	Test	14.8205	1	Pass	0.0173154	79.054	999	1
S35-A08	PBEC 375 r3	Unknown	1	IL-25	Test	999	0	Fail	0.0173154	999	999	0
S35-A09	PBEC 375 r3	Unknown	1	IL-33	Test	16.8097	1	Pass	0.0173154	78.6592	999	1
S35-A10	PBEC 375 r3	Unknown	1	IL-37	Test	28.1838	0	Fail	0.0173154	83.8189	999	1
S35-A11	PBEC 375 r3	Unknown	1	IL-6	Test	19.0419	1	Pass	0.0173154	80.25	999	1
S35-A12	PBEC 375 r3	Unknown	1	CXCL8	Test	7.80071	1	Pass	0.0173154	78.8806	999	1
S35-A13	PBEC 375 r3	Unknown	1	IRAK1	Test	19.5496	0.922736	Pass	0.0173154	84.2553	999	1
S35-A14	PBEC 375 r3	Unknown	1	IRF5	Test	14.8883	1	Pass	0.0173154	82.6518	999	1
S35-A15	PBEC 375 r3	Unknown	1	IRF7	Test	13.0164	1	Pass	0.0173154	88.8445	999	1
S35-A16	PBEC 375 r3	Unknown	1	LYZ	Test	13.0411	1	Pass	0.0173154	80.7362	999	1
S35-A17	PBEC 375 r3	Unknown	1	MAPK3	Test	14.9427	1	Pass	0.0173154	86.7912	999	1
S35-A18	PBEC 375 r3	Unknown	1	MAPK8	Test	15.041	1	Pass	0.0173154	80.5964	999	1
S35-A19	PBEC 375 r3	Unknown	1	MYD88	Test	14.2946	1	Pass	0.0173154	83.4398	999	1
S35-A20	PBEC 375 r3	Unknown	1	NRLC4	Test	999	0	Fail	0.0173154	999	999	0
S35-A21	PBEC 375 r3	Unknown	1	NLRP1	Test	20.508	1	Pass	0.0173154	83.0375	999	1
S35-A22	PBEC 375 r3	Unknown	1	NLRP3	Test	999	0	Fail	0.0173154	999	999	0
S35-A23	PBEC 375 r3	Unknown	1	NOD1	Test	17.7133	1	Pass	0.0173154	83.1045	999	1
S35-A24	PBEC 375 r3	Unknown	1	NOD2	Test	16.8727	1	Pass	0.0173154	82.8834	999	1
S35-A25	PBEC 375 r3	Unknown	1	RELA	Test	11.8955	1	Pass	0.0173154	82.6696	999	1
S35-A26	PBEC 375 r3	Unknown	1	TLR2	Test	13.9197	1	Pass	0.0173154	78.3233	999	1
S35-A27	PBEC 375 r3	Unknown	1	TLR4	Test	20.3381	1	Pass	0.0173154	80.8302	999	1
S35-A28	PBEC 375 r3	Unknown	1	TNF	Test	15.8331	1	Pass	0.0173154	84.1209	999	1
S35-A29	PBEC 375 r3	Unknown	1	TRAF6	Test	15.2436	1	Pass	0.0173154	77.1073	999	1
S35-A30	PBEC 375 r3	Unknown	1	TSLP	Test	13.0148	1	Pass	0.0173154	80.0535	999	1
S35-A31	PBEC 375 r3	Unknown	1	ATP5F1B	Reference	23.1894	1	Pass	0.0173154	82.8156	999	1
S35-A32	PBEC 375 r3	Unknown	1	GAPDH	Reference	20.5217	1	Pass	0.0173154	84.6072	999	1
S35-A33	PBEC 375 r3	Unknown	1	RPL13A	Reference	20.9996	1	Pass	0.0173154	89.7221	999	1
S35-A34	PBEC 375 r3	Unknown	1	YWHAZ	Reference	25.0798	1	Pass	0.0173154	79.1623	999	1
S35-A35	PBEC 375 r3	Unknown	1	blank	NRC	999	0	Fail	0.0173154	999	999	0
S35-A36	PBEC 375 r3	Unknown	1		NRC	999	0	Fail	0.0173154	999	999	0
S35-A37	PBEC 375 r3	Unknown	1		NRC	999	0	Fail	0.0173154	999	999	0
S35-A38	PBEC 375 r3	Unknown	1		NRC	999	0	Fail	0.0173154	999	999	0
S35-A39	PBEC 375 r3	Unknown	1		NRC	999	0	Fail	0.0173154	999	999	0
S35-A40	PBEC 375 r3	Unknown	1		NRC	999	0	Fail	0.0173154	999	999	0
S35-A41	PBEC 375 r3	Unknown	1		NRC	999	0	Fail	0.0173154	999	999	0
S35-A42	PBEC 375 r3	Unknown	1		NRC	999	0	Fail	0.0173154	999	999	0
S35-A43	PBEC 375 r3	Unknown	1		NRC	999	0	Fail	0.0173154	999	999	0
S35-A44	PBEC 375 r3	Unknown	1		NRC	999	0	Fail	0.0173154	999	999	0
S35-A45	PBEC 375 r3	Unknown	1		NRC	999	0	Fail	0.0173154	999	999	0
S35-A46	PBEC 375 r3	Unknown	1		NRC	999	0	Fail	0.0173154	999	999	0
S35-A47	PBEC 375 r3	Unknown	1		NRC	999	0	Fail	0.0173154	999	999	0
S35-A48	PBEC 375 r3	Unknown	1		NRC	999	0	Fail	0.0173154	999	999	0
S14-A01	NEC TLR2 r1	Unknown	1	AGER	Test	19.2636	1	Pass	0.0173154	85.6829	999	1
S14-A02	NEC TLR2 r1	Unknown	1	ALPK1	Test	15.5422	1	Pass	0.0173154	81.8493	999	1
S14-A03	NEC TLR2 r1	Unknown	1	CAMP	Test	23.16	1	Pass	0.0173154	81.2996	999	1
S14-A04	NEC TLR2 r1	Unknown	1	CASP1	Test	12.61	1	Pass	0.0173154	81.3486	999	1
S14-A05	NEC TLR2 r1	Unknown	1	CCL2	Test	12.1728	1	Pass	0.0173154	83.1257	999	1
S14-A06	NEC TLR2 r1	Unknown	1	ICAM1	Test	10.0605	1	Pass	0.0173154	85.9729	999	1
S14-A07	NEC TLR2 r1	Unknown	1	IL1b	Test	11.1685	1	Pass	0.0173154	79.0416	999	1
S14-A08	NEC TLR2 r1	Unknown	1	IL-25	Test	23.2778	1	Pass	0.0173154	77.0468	999	1
S14-A09	NEC TLR2 r1	Unknown	1	IL-33	Test	18.8609	1	Pass	0.0173154	78.7284	999	1
S14-A10	NEC TLR2 r1	Unknown	1	IL-37	Test	25.4502	1	Pass	0.0173154	83.745	999	1
S14-A11	NEC TLR2 r1	Unknown	1	IL-6	Test	14.0012	1	Pass	0.0173154	80.1956	999	1
S14-A12	NEC TLR2 r1	Unknown	1	CXCL8	Test	8.39426	1	Pass	0.0173154	78.8714	999	1
S14-A13	NEC TLR2 r1	Unknown	1	IRAK1	Test	16.7909	0.955366	Pass	0.0173154	84.1847	999	1
S14-A14	NEC TLR2 r1	Unknown	1	IRF5	Test	16.2062	1	Pass	0.0173154	82.5947	999	1
S14-A15	NEC TLR2 r1	Unknown	1	IRF7	Test	12.3571	1	Pass	0.0173154	88.8489	999	1
S14-A16	NEC TLR2 r1	Unknown	1	LYZ	Test	18.6727	1	Pass	0.0173154	80.7292	999	1
S14-A17	NEC TLR2 r1	Unknown	1	MAPK3	Test	14.2118	1	Pass	0.0173154	86.7721	999	1
S14-A18	NEC TLR2 r1	Unknown	1	MAPK8	Test	13.7712	1	Pass	0.0173154	80.4451	999	1
S14-A19	NEC TLR2 r1	Unknown	1	MYD88	Test	11.4523	1	Pass	0.0173154	83.441	999	1
S14-A20	NEC TLR2 r1	Unknown	1	NRLC4	Test	999	0	Fail	0.0173154	74.3564	999	1
S14-A21	NEC TLR2 r1	Unknown	1	NLRP1	Test	16.4764	1	Pass	0.0173154	83.1401	999	1
S14-A22	NEC TLR2 r1	Unknown	1	NLRP3	Test	22.6666	1	Pass	0.0173154	80.1511	999	1
S14-A23	NEC TLR2 r1	Unknown	1	NOD1	Test	16.9501	1	Pass	0.0173154	83.9096	999	1
S14-A24	NEC TLR2 r1	Unknown	1	NOD2	Test	15.8779	1	Pass	0.0173154	82.8732	999	1
S14-A25	NEC TLR2 r1	Unknown	1	RELA	Test	11.2108	1	Pass	0.0173154	82.665	999	1
S14-A26	NEC TLR2 r1	Unknown	1	TLR2	Test	12.1293	1	Pass	0.0173154	78.3272	999	1
S14-A27	NEC TLR2 r1	Unknown	1	TLR4	Test	14.9987	1	Pass	0.0173154	80.7533	999	1
S14-A28	NEC TLR2 r1	Unknown	1	TNF	Test	14.6289	1	Pass	0.0173154	84.0322	999	1
S14-A29	NEC TLR2 r1	Unknown	1	TRAF6	Test	13.3415	1	Pass	0.0173154	77.0559	999	1
S14-A30	NEC TLR2 r1	Unknown	1	TSLP	Test	17.7022	1	Pass	0.0173154	80.0586	999	1
S14-A31	NEC TLR2 r1	Unknown	1	ATP5F1B	Reference	22.0969	1	Pass	0.0173154	82.7688	999	1
S14-A32	NEC TLR2 r1	Unknown	1	GAPDH	Reference	21.4453	1	Pass	0.0173154	84.3996	999	1
S14-A33	NEC TLR2 r1	Unknown	1	RPL13A	Reference	20.6922	1	Pass	0.0173154	89.6667	999	1
S14-A34	NEC TLR2 r1	Unknown	1	YWHAZ	Reference	999	0	Fail	0.0173154	74.3552	999	1
S14-A35	NEC TLR2 r1	Unknown	1	blank	NRC	999	0	Fail	0.0173154	74.4005	999	1
S14-A36	NEC TLR2 r1	Unknown	1		NRC	999	0	Fail	0.0173154	74.4019	999	1
S14-A37	NEC TLR2 r1	Unknown	1		NRC	999	0	Fail	0.0173154	74.3979	999	1
S14-A38	NEC TLR2 r1	Unknown	1		NRC	999	0	Fail	0.0173154	74.4152	999	1
S14-A39	NEC TLR2 r1	Unknown	1		NRC	999	0	Fail	0.0173154	74.415	999	1
S14-A40	NEC TLR2 r1	Unknown	1		NRC	999	0	Fail	0.0173154	74.4266	999	1
S14-A41	NEC TLR2 r1	Unknown	1		NRC	999	0	Fail	0.0173154	74.4304	999	1
S14-A42	NEC TLR2 r1	Unknown	1		NRC	999	0	Fail	0.0173154	74.4523	999	1
S14-A43	NEC TLR2 r1	Unknown	1		NRC	999	0	Fail	0.0173154	74.4493	999	1
S14-A44	NEC TLR2 r1	Unknown	1		NRC	999	0	Fail	0.0173154	74.4956	999	1
S14-A45	NEC TLR2 r1	Unknown	1		NRC	999	0	Fail	0.0173154	74.5202	999	1
S14-A46	NEC TLR2 r1	Unknown	1		NRC	999	0	Fail	0.0173154	74.6223	999	1
S14-A47	NEC TLR2 r1	Unknown	1		NRC	999	0	Fail	0.0173154	74.7062	999	1
S14-A48	NEC TLR2 r1	Unknown	1		NRC	999	0	Fail	0.0173154	74.8688	999	1
S34-A01	PBEC 162 R3	Unknown	1	AGER	Test	19.5786	1	Pass	0.0173154	84.6265	999	1
S34-A02	PBEC 162 R3	Unknown	1	ALPK1	Test	14.2332	1	Pass	0.0173154	81.8581	999	1
S34-A03	PBEC 162 R3	Unknown	1	CAMP	Test	20.4729	1	Pass	0.0173154	81.2803	999	1
S34-A04	PBEC 162 R3	Unknown	1	CASP1	Test	13.2265	1	Pass	0.0173154	81.3845	999	1
S34-A05	PBEC 162 R3	Unknown	1	CCL2	Test	21.0089	1	Pass	0.0173154	83.3924	999	1
S34-A06	PBEC 162 R3	Unknown	1	ICAM1	Test	11.5037	1	Pass	0.0173154	85.9723	999	1
S34-A07	PBEC 162 R3	Unknown	1	IL1b	Test	15.0856	1	Pass	0.0173154	79.0421	999	1
S34-A08	PBEC 162 R3	Unknown	1	IL-25	Test	27.4445	0.941027	Pass	0.0173154	74.6457	999	1
S34-A09	PBEC 162 R3	Unknown	1	IL-33	Test	15.3663	1	Pass	0.0173154	78.6811	999	1
S34-A10	PBEC 162 R3	Unknown	1	IL-37	Test	24.4301	1	Pass	0.0173154	83.8765	999	1
S34-A11	PBEC 162 R3	Unknown	1	IL-6	Test	18.216	1	Pass	0.0173154	80.1905	999	1
S34-A12	PBEC 162 R3	Unknown	1	CXCL8	Test	6.35523	1	Pass	0.0173154	78.8844	999	1
S34-A13	PBEC 162 R3	Unknown	1	IRAK1	Test	17.805	0.949377	Pass	0.0173154	84.1991	999	1
S34-A14	PBEC 162 R3	Unknown	1	IRF5	Test	13.6153	1	Pass	0.0173154	82.6342	999	1
S34-A15	PBEC 162 R3	Unknown	1	IRF7	Test	12.1502	1	Pass	0.0173154	88.8545	999	1
S34-A16	PBEC 162 R3	Unknown	1	LYZ	Test	11.8041	1	Pass	0.0173154	80.7468	999	1
S34-A17	PBEC 162 R3	Unknown	1	MAPK3	Test	13.5076	1	Pass	0.0173154	86.7767	999	1
S34-A18	PBEC 162 R3	Unknown	1	MAPK8	Test	13.9111	1	Pass	0.0173154	80.4487	999	1
S34-A19	PBEC 162 R3	Unknown	1	MYD88	Test	13.2401	1	Pass	0.0173154	83.4465	999	1
S34-A20	PBEC 162 R3	Unknown	1	NRLC4	Test	999	0	Fail	0.0173154	74.3937	999	1
S34-A21	PBEC 162 R3	Unknown	1	NLRP1	Test	19.2772	1	Pass	0.0173154	82.9552	999	1
S34-A22	PBEC 162 R3	Unknown	1	NLRP3	Test	999	0	Fail	0.0173154	74.4061	999	1
S34-A23	PBEC 162 R3	Unknown	1	NOD1	Test	17.1903	1	Pass	0.0173154	82.386	999	1
S34-A24	PBEC 162 R3	Unknown	1	NOD2	Test	15.9402	1	Pass	0.0173154	82.833	999	1
S34-A25	PBEC 162 R3	Unknown	1	RELA	Test	10.6543	1	Pass	0.0173154	82.6849	999	1
S34-A26	PBEC 162 R3	Unknown	1	TLR2	Test	13.3085	1	Pass	0.0173154	78.3184	999	1
S34-A27	PBEC 162 R3	Unknown	1	TLR4	Test	19.8482	1	Pass	0.0173154	80.7685	999	1
S34-A28	PBEC 162 R3	Unknown	1	TNF	Test	14.6607	1	Pass	0.0173154	84.0891	999	1
S34-A29	PBEC 162 R3	Unknown	1	TRAF6	Test	14.1178	1	Pass	0.0173154	77.0438	999	1
S34-A30	PBEC 162 R3	Unknown	1	TSLP	Test	12.1437	1	Pass	0.0173154	80.0646	999	1
S34-A31	PBEC 162 R3	Unknown	1	ATP5F1B	Reference	22.7863	1	Pass	0.0173154	82.7978	999	1
S34-A32	PBEC 162 R3	Unknown	1	GAPDH	Reference	20.1938	1	Pass	0.0173154	84.4429	999	1
S34-A33	PBEC 162 R3	Unknown	1	RPL13A	Reference	19.3961	1	Pass	0.0173154	89.6757	999	1
S34-A34	PBEC 162 R3	Unknown	1	YWHAZ	Reference	23.8747	1	Pass	0.0173154	79.165	999	1
S34-A35	PBEC 162 R3	Unknown	1	blank	NRC	999	0	Fail	0.0173154	74.4416	999	1
S34-A36	PBEC 162 R3	Unknown	1		NRC	999	0	Fail	0.0173154	74.4359	999	1
S34-A37	PBEC 162 R3	Unknown	1		NRC	999	0	Fail	0.0173154	74.4408	999	1
S34-A38	PBEC 162 R3	Unknown	1		NRC	999	0	Fail	0.0173154	74.4552	999	1
S34-A39	PBEC 162 R3	Unknown	1		NRC	999	0	Fail	0.0173154	74.4559	999	1
S34-A40	PBEC 162 R3	Unknown	1		NRC	999	0	Fail	0.0173154	74.4695	999	1
S34-A41	PBEC 162 R3	Unknown	1		NRC	999	0	Fail	0.0173154	74.4764	999	1
S34-A42	PBEC 162 R3	Unknown	1		NRC	999	0	Fail	0.0173154	74.4928	999	1
S34-A43	PBEC 162 R3	Unknown	1		NRC	999	0	Fail	0.0173154	74.5091	999	1
S34-A44	PBEC 162 R3	Unknown	1		NRC	999	0	Fail	0.0173154	74.5385	999	1
S34-A45	PBEC 162 R3	Unknown	1		NRC	999	0	Fail	0.0173154	74.645	999	1
S34-A46	PBEC 162 R3	Unknown	1		NRC	999	0	Fail	0.0173154	74.6952	999	1
S34-A47	PBEC 162 R3	Unknown	1		NRC	999	0	Fail	0.0173154	74.7834	999	1
S34-A48	PBEC 162 R3	Unknown	1		NRC	999	0	Fail	0.0173154	74.9214	999	1
S13-A01	NEC 11931 r1	Unknown	1	AGER	Test	18.6572	1	Pass	0.0173154	85.6901	999	1
S13-A02	NEC 11931 r1	Unknown	1	ALPK1	Test	15.1379	1	Pass	0.0173154	81.7762	999	1
S13-A03	NEC 11931 r1	Unknown	1	CAMP	Test	19.4933	1	Pass	0.0173154	81.1911	999	1
S13-A04	NEC 11931 r1	Unknown	1	CASP1	Test	12.5574	1	Pass	0.0173154	81.3034	999	1
S13-A05	NEC 11931 r1	Unknown	1	CCL2	Test	10.4828	1	Pass	0.0173154	83.0749	999	1
S13-A06	NEC 11931 r1	Unknown	1	ICAM1	Test	9.86968	1	Pass	0.0173154	85.9237	999	1
S13-A07	NEC 11931 r1	Unknown	1	IL1b	Test	10.908	1	Pass	0.0173154	79.0073	999	1
S13-A08	NEC 11931 r1	Unknown	1	IL-25	Test	999	0	Fail	0.0173154	74.003	999	1
S13-A09	NEC 11931 r1	Unknown	1	IL-33	Test	18.8041	1	Pass	0.0173154	78.6257	999	1
S13-A10	NEC 11931 r1	Unknown	1	IL-37	Test	999	0	Fail	0.0173154	74.0047	999	1
S13-A11	NEC 11931 r1	Unknown	1	IL-6	Test	12.9778	1	Pass	0.0173154	80.1828	999	1
S13-A12	NEC 11931 r1	Unknown	1	CXCL8	Test	7.1295	1	Pass	0.0173154	78.8407	999	1
S13-A13	NEC 11931 r1	Unknown	1	IRAK1	Test	16.7127	0.932509	Pass	0.0173154	84.1153	999	1
S13-A14	NEC 11931 r1	Unknown	1	IRF5	Test	16.2384	1	Pass	0.0173154	82.5598	999	1
S13-A15	NEC 11931 r1	Unknown	1	IRF7	Test	12.2963	1	Pass	0.0173154	88.8208	999	1
S13-A16	NEC 11931 r1	Unknown	1	LYZ	Test	16.8888	1	Pass	0.0173154	80.6273	999	1
S13-A17	NEC 11931 r1	Unknown	1	MAPK3	Test	13.8911	1	Pass	0.0173154	86.7089	999	1
S13-A18	NEC 11931 r1	Unknown	1	MAPK8	Test	13.536	1	Pass	0.0173154	80.3861	999	1
S13-A19	NEC 11931 r1	Unknown	1	MYD88	Test	11.5176	1	Pass	0.0173154	83.394	999	1
S13-A20	NEC 11931 r1	Unknown	1	NRLC4	Test	999	0	Fail	0.0173154	74.0002	999	1
S13-A21	NEC 11931 r1	Unknown	1	NLRP1	Test	16.9556	1	Pass	0.0173154	83.1509	999	1
S13-A22	NEC 11931 r1	Unknown	1	NLRP3	Test	25.2648	1	Pass	0.0173154	73.7537	999	1
S13-A23	NEC 11931 r1	Unknown	1	NOD1	Test	16.7903	1	Pass	0.0173154	83.7546	999	1
S13-A24	NEC 11931 r1	Unknown	1	NOD2	Test	15.3785	1	Pass	0.0173154	82.8	999	1
S13-A25	NEC 11931 r1	Unknown	1	RELA	Test	11.0514	1	Pass	0.0173154	82.6448	999	1
S13-A26	NEC 11931 r1	Unknown	1	TLR2	Test	11.8142	1	Pass	0.0173154	78.2776	999	1
S13-A27	NEC 11931 r1	Unknown	1	TLR4	Test	15.5137	1	Pass	0.0173154	80.6932	999	1
S13-A28	NEC 11931 r1	Unknown	1	TNF	Test	14.359	1	Pass	0.0173154	84.0267	999	1
S13-A29	NEC 11931 r1	Unknown	1	TRAF6	Test	13.2882	1	Pass	0.0173154	77.0049	999	1
S13-A30	NEC 11931 r1	Unknown	1	TSLP	Test	16.6371	1	Pass	0.0173154	80.0174	999	1
S13-A31	NEC 11931 r1	Unknown	1	ATP5F1B	Reference	24.0485	1	Pass	0.0173154	82.7443	999	1
S13-A32	NEC 11931 r1	Unknown	1	GAPDH	Reference	20.9745	1	Pass	0.0173154	84.4591	999	1
S13-A33	NEC 11931 r1	Unknown	1	RPL13A	Reference	20.1993	1	Pass	0.0173154	89.5882	999	1
S13-A34	NEC 11931 r1	Unknown	1	YWHAZ	Reference	22.0665	1	Pass	0.0173154	79.0905	999	1
S13-A35	NEC 11931 r1	Unknown	1	blank	NRC	999	0	Fail	0.0173154	74.034	999	1
S13-A36	NEC 11931 r1	Unknown	1		NRC	999	0	Fail	0.0173154	74.0367	999	1
S13-A37	NEC 11931 r1	Unknown	1		NRC	999	0	Fail	0.0173154	74.0416	999	1
S13-A38	NEC 11931 r1	Unknown	1		NRC	999	0	Fail	0.0173154	74.0438	999	1
S13-A39	NEC 11931 r1	Unknown	1		NRC	999	0	Fail	0.0173154	74.0524	999	1
S13-A40	NEC 11931 r1	Unknown	1		NRC	999	0	Fail	0.0173154	74.0532	999	1
S13-A41	NEC 11931 r1	Unknown	1		NRC	999	0	Fail	0.0173154	74.0662	999	1
S13-A42	NEC 11931 r1	Unknown	1		NRC	999	0	Fail	0.0173154	74.0709	999	1
S13-A43	NEC 11931 r1	Unknown	1		NRC	999	0	Fail	0.0173154	74.0873	999	1
S13-A44	NEC 11931 r1	Unknown	1		NRC	999	0	Fail	0.0173154	74.1127	999	1
S13-A45	NEC 11931 r1	Unknown	1		NRC	999	0	Fail	0.0173154	74.1385	999	1
S13-A46	NEC 11931 r1	Unknown	1		NRC	999	0	Fail	0.0173154	74.1767	999	1
S13-A47	NEC 11931 r1	Unknown	1		NRC	999	0	Fail	0.0173154	74.2452	999	1
S13-A48	NEC 11931 r1	Unknown	1		NRC	999	0	Fail	0.0173154	74.3652	999	1
S33-A01	PBEC 398 r3	Unknown	1	AGER	Test	19.0164	0.983143	Pass	0.0173154	85.6024	999	1
S33-A02	PBEC 398 r3	Unknown	1	ALPK1	Test	14.9778	1	Pass	0.0173154	81.8008	999	1
S33-A03	PBEC 398 r3	Unknown	1	CAMP	Test	21.0866	1	Pass	0.0173154	81.3235	999	1
S33-A04	PBEC 398 r3	Unknown	1	CASP1	Test	13.9623	1	Pass	0.0173154	81.3351	999	1
S33-A05	PBEC 398 r3	Unknown	1	CCL2	Test	21.6564	1	Pass	0.0173154	83.3033	999	1
S33-A06	PBEC 398 r3	Unknown	1	ICAM1	Test	11.9273	1	Pass	0.0173154	85.9621	999	1
S33-A07	PBEC 398 r3	Unknown	1	IL1b	Test	16.1137	1	Pass	0.0173154	79.0368	999	1
S33-A08	PBEC 398 r3	Unknown	1	IL-25	Test	999	0	Fail	0.0173154	74.3813	999	1
S33-A09	PBEC 398 r3	Unknown	1	IL-33	Test	15.995	1	Pass	0.0173154	78.6563	999	1
S33-A10	PBEC 398 r3	Unknown	1	IL-37	Test	25.346	1	Pass	0.0173154	83.8624	999	1
S33-A11	PBEC 398 r3	Unknown	1	IL-6	Test	19.8897	1	Pass	0.0173154	80.3243	999	1
S33-A12	PBEC 398 r3	Unknown	1	CXCL8	Test	7.03159	1	Pass	0.0173154	78.8588	999	1
S33-A13	PBEC 398 r3	Unknown	1	IRAK1	Test	18.3864	0.922026	Pass	0.0173154	84.1803	999	1
S33-A14	PBEC 398 r3	Unknown	1	IRF5	Test	13.9821	1	Pass	0.0173154	82.6193	999	1
S33-A15	PBEC 398 r3	Unknown	1	IRF7	Test	12.1938	1	Pass	0.0173154	88.8038	999	1
S33-A16	PBEC 398 r3	Unknown	1	LYZ	Test	12.2638	1	Pass	0.0173154	80.717	999	1
S33-A17	PBEC 398 r3	Unknown	1	MAPK3	Test	13.919	1	Pass	0.0173154	86.7505	999	1
S33-A18	PBEC 398 r3	Unknown	1	MAPK8	Test	14.2031	1	Pass	0.0173154	80.4447	999	1
S33-A19	PBEC 398 r3	Unknown	1	MYD88	Test	13.8307	1	Pass	0.0173154	83.4091	999	1
S33-A20	PBEC 398 r3	Unknown	1	NRLC4	Test	999	0	Fail	0.0173154	74.4045	999	1
S33-A21	PBEC 398 r3	Unknown	1	NLRP1	Test	21.1217	1	Pass	0.0173154	83.0286	999	1
S33-A22	PBEC 398 r3	Unknown	1	NLRP3	Test	999	0	Fail	0.0173154	74.3958	999	1
S33-A23	PBEC 398 r3	Unknown	1	NOD1	Test	17.4247	1	Pass	0.0173154	82.7017	999	1
S33-A24	PBEC 398 r3	Unknown	1	NOD2	Test	16.5105	1	Pass	0.0173154	82.8294	999	1
S33-A25	PBEC 398 r3	Unknown	1	RELA	Test	11.2465	1	Pass	0.0173154	82.6503	999	1
S33-A26	PBEC 398 r3	Unknown	1	TLR2	Test	13.9874	1	Pass	0.0173154	78.3056	999	1
S33-A27	PBEC 398 r3	Unknown	1	TLR4	Test	20.2158	1	Pass	0.0173154	80.7882	999	1
S33-A28	PBEC 398 r3	Unknown	1	TNF	Test	16.1847	1	Pass	0.0173154	84.0786	999	1
S33-A29	PBEC 398 r3	Unknown	1	TRAF6	Test	14.7033	1	Pass	0.0173154	77.0498	999	1
S33-A30	PBEC 398 r3	Unknown	1	TSLP	Test	12.9198	1	Pass	0.0173154	80.0324	999	1
S33-A31	PBEC 398 r3	Unknown	1	ATP5F1B	Reference	24.7108	1	Pass	0.0173154	82.782	999	1
S33-A32	PBEC 398 r3	Unknown	1	GAPDH	Reference	21.9338	1	Pass	0.0173154	84.5846	999	1
S33-A33	PBEC 398 r3	Unknown	1	RPL13A	Reference	19.7656	1	Pass	0.0173154	89.4227	999	1
S33-A34	PBEC 398 r3	Unknown	1	YWHAZ	Reference	24.8612	1	Pass	0.0173154	79.1372	999	1
S33-A35	PBEC 398 r3	Unknown	1	blank	NRC	999	0	Fail	0.0173154	74.4366	999	1
S33-A36	PBEC 398 r3	Unknown	1		NRC	999	0	Fail	0.0173154	74.4404	999	1
S33-A37	PBEC 398 r3	Unknown	1		NRC	999	0	Fail	0.0173154	74.4461	999	1
S33-A38	PBEC 398 r3	Unknown	1		NRC	999	0	Fail	0.0173154	74.451	999	1
S33-A39	PBEC 398 r3	Unknown	1		NRC	999	0	Fail	0.0173154	74.4574	999	1
S33-A40	PBEC 398 r3	Unknown	1		NRC	999	0	Fail	0.0173154	74.4646	999	1
S33-A41	PBEC 398 r3	Unknown	1		NRC	999	0	Fail	0.0173154	74.4655	999	1
S33-A42	PBEC 398 r3	Unknown	1		NRC	999	0	Fail	0.0173154	74.4863	999	1
S33-A43	PBEC 398 r3	Unknown	1		NRC	999	0	Fail	0.0173154	74.4984	999	1
S33-A44	PBEC 398 r3	Unknown	1		NRC	999	0	Fail	0.0173154	74.528	999	1
S33-A45	PBEC 398 r3	Unknown	1		NRC	999	0	Fail	0.0173154	74.6322	999	1
S33-A46	PBEC 398 r3	Unknown	1		NRC	999	0	Fail	0.0173154	74.68	999	1
S33-A47	PBEC 398 r3	Unknown	1		NRC	999	0	Fail	0.0173154	74.7733	999	1
S33-A48	PBEC 398 r3	Unknown	1		NRC	999	0	Fail	0.0173154	74.9154	999	1
S18-A01	PBEC 162 r2	Unknown	1	AGER	Test	19.6784	1	Pass	0.0173154	84.5811	999	1
S18-A02	PBEC 162 r2	Unknown	1	ALPK1	Test	16.6362	1	Pass	0.0173154	81.8159	999	1
S18-A03	PBEC 162 r2	Unknown	1	CAMP	Test	22.1128	1	Pass	0.0173154	81.3771	999	1
S18-A04	PBEC 162 r2	Unknown	1	CASP1	Test	15.1335	1	Pass	0.0173154	81.2981	999	1
S18-A05	PBEC 162 r2	Unknown	1	CCL2	Test	11.5738	1	Pass	0.0173154	83.7789	999	1
S18-A06	PBEC 162 r2	Unknown	1	ICAM1	Test	9.53427	1	Pass	0.0173154	85.9434	999	1
S18-A07	PBEC 162 r2	Unknown	1	IL1b	Test	7.87061	1	Pass	0.0173154	79.0236	999	1
S18-A08	PBEC 162 r2	Unknown	1	IL-25	Test	999	0	Fail	0.0173154	74.383	999	1
S18-A09	PBEC 162 r2	Unknown	1	IL-33	Test	18.5947	1	Pass	0.0173154	78.6548	999	1
S18-A10	PBEC 162 r2	Unknown	1	IL-37	Test	26.8837	1	Pass	0.0173154	83.9014	999	1
S18-A11	PBEC 162 r2	Unknown	1	IL-6	Test	9.95806	1	Pass	0.0173154	80.2003	999	1
S18-A12	PBEC 162 r2	Unknown	1	CXCL8	Test	7.01169	1	Pass	0.0173154	78.8552	999	1
S18-A13	PBEC 162 r2	Unknown	1	IRAK1	Test	16.8469	0.9555	Pass	0.0173154	84.1516	999	1
S18-A14	PBEC 162 r2	Unknown	1	IRF5	Test	17.7458	1	Pass	0.0173154	82.6185	999	1
S18-A15	PBEC 162 r2	Unknown	1	IRF7	Test	13.605	1	Pass	0.0173154	88.8098	999	1
S18-A16	PBEC 162 r2	Unknown	1	LYZ	Test	19.1194	1	Pass	0.0173154	80.7033	999	1
S18-A17	PBEC 162 r2	Unknown	1	MAPK3	Test	15.1329	1	Pass	0.0173154	86.7558	999	1
S18-A18	PBEC 162 r2	Unknown	1	MAPK8	Test	14.7823	1	Pass	0.0173154	80.4489	999	1
S18-A19	PBEC 162 r2	Unknown	1	MYD88	Test	13.1353	1	Pass	0.0173154	83.4059	999	1
S18-A20	PBEC 162 r2	Unknown	1	NRLC4	Test	999	0	Fail	0.0173154	999	999	0
S18-A21	PBEC 162 r2	Unknown	1	NLRP1	Test	17.0115	1	Pass	0.0173154	83.1504	999	1
S18-A22	PBEC 162 r2	Unknown	1	NLRP3	Test	17.8694	1	Pass	0.0173154	80.0073	999	1
S18-A23	PBEC 162 r2	Unknown	1	NOD1	Test	17.9993	1	Pass	0.0173154	82.5849	999	1
S18-A24	PBEC 162 r2	Unknown	1	NOD2	Test	15.5185	1	Pass	0.0173154	82.8244	999	1
S18-A25	PBEC 162 r2	Unknown	1	RELA	Test	12.0012	1	Pass	0.0173154	82.6387	999	1
S18-A26	PBEC 162 r2	Unknown	1	TLR2	Test	11.9367	1	Pass	0.0173154	78.3032	999	1
S18-A27	PBEC 162 r2	Unknown	1	TLR4	Test	19.4203	1	Pass	0.0173154	80.7326	999	1
S18-A28	PBEC 162 r2	Unknown	1	TNF	Test	13.659	1	Pass	0.0173154	84.0532	999	1
S18-A29	PBEC 162 r2	Unknown	1	TRAF6	Test	14.4036	1	Pass	0.0173154	77.0625	999	1
S18-A30	PBEC 162 r2	Unknown	1	TSLP	Test	17.744	1	Pass	0.0173154	80.0726	999	1
S18-A31	PBEC 162 r2	Unknown	1	ATP5F1B	Reference	23.8148	1	Pass	0.0173154	82.786	999	1
S18-A32	PBEC 162 r2	Unknown	1	GAPDH	Reference	22.8178	1	Pass	0.0173154	84.344	999	1
S18-A33	PBEC 162 r2	Unknown	1	RPL13A	Reference	22.4821	1	Pass	0.0173154	89.5774	999	1
S18-A34	PBEC 162 r2	Unknown	1	YWHAZ	Reference	999	0	Fail	0.0173154	999	999	0
S18-A35	PBEC 162 r2	Unknown	1	blank	NRC	999	0	Fail	0.0173154	999	999	0
S18-A36	PBEC 162 r2	Unknown	1		NRC	999	0	Fail	0.0173154	999	999	0
S18-A37	PBEC 162 r2	Unknown	1		NRC	999	0	Fail	0.0173154	999	999	0
S18-A38	PBEC 162 r2	Unknown	1		NRC	999	0	Fail	0.0173154	999	999	0
S18-A39	PBEC 162 r2	Unknown	1		NRC	999	0	Fail	0.0173154	999	999	0
S18-A40	PBEC 162 r2	Unknown	1		NRC	999	0	Fail	0.0173154	999	999	0
S18-A41	PBEC 162 r2	Unknown	1		NRC	999	0	Fail	0.0173154	999	999	0
S18-A42	PBEC 162 r2	Unknown	1		NRC	999	0	Fail	0.0173154	999	999	0
S18-A43	PBEC 162 r2	Unknown	1		NRC	999	0	Fail	0.0173154	999	999	0
S18-A44	PBEC 162 r2	Unknown	1		NRC	999	0	Fail	0.0173154	999	999	0
S18-A45	PBEC 162 r2	Unknown	1		NRC	999	0	Fail	0.0173154	999	999	0
S18-A46	PBEC 162 r2	Unknown	1		NRC	999	0	Fail	0.0173154	999	999	0
S18-A47	PBEC 162 r2	Unknown	1		NRC	999	0	Fail	0.0173154	999	999	0
S18-A48	PBEC 162 r2	Unknown	1		NRC	999	0	Fail	0.0173154	999	999	0
S32-A01	NEC CTRL r2	Unknown	1	AGER	Test	19.5038	1	Pass	0.0173154	84.3694	999	1
S32-A02	NEC CTRL r2	Unknown	1	ALPK1	Test	13.4075	1	Pass	0.0173154	81.7851	999	1
S32-A03	NEC CTRL r2	Unknown	1	CAMP	Test	23.4923	1	Pass	0.0173154	81.2725	999	1
S32-A04	NEC CTRL r2	Unknown	1	CASP1	Test	13.6037	1	Pass	0.0173154	81.3244	999	1
S32-A05	NEC CTRL r2	Unknown	1	CCL2	Test	16.6174	1	Pass	0.0173154	83.0776	999	1
S32-A06	NEC CTRL r2	Unknown	1	ICAM1	Test	11.5527	1	Pass	0.0173154	85.9202	999	1
S32-A07	NEC CTRL r2	Unknown	1	IL1b	Test	12.833	1	Pass	0.0173154	78.2096	999	1
S32-A08	NEC CTRL r2	Unknown	1	IL-25	Test	999	0	Fail	0.0173154	74.3563	999	1
S32-A09	NEC CTRL r2	Unknown	1	IL-33	Test	15.005	1	Pass	0.0173154	78.6538	999	1
S32-A10	NEC CTRL r2	Unknown	1	IL-37	Test	28.6393	0	Fail	0.0173154	74.3114	999	1
S32-A11	NEC CTRL r2	Unknown	1	IL-6	Test	19.8926	1	Pass	0.0173154	80.1644	999	1
S32-A12	NEC CTRL r2	Unknown	1	CXCL8	Test	7.62206	1	Pass	0.0173154	78.8502	999	1
S32-A13	NEC CTRL r2	Unknown	1	IRAK1	Test	16.9348	0.963762	Pass	0.0173154	84.1553	999	1
S32-A14	NEC CTRL r2	Unknown	1	IRF5	Test	15.686	1	Pass	0.0173154	82.5885	999	1
S32-A15	NEC CTRL r2	Unknown	1	IRF7	Test	12.6464	1	Pass	0.0173154	88.837	999	1
S32-A16	NEC CTRL r2	Unknown	1	LYZ	Test	13.7167	1	Pass	0.0173154	80.7073	999	1
S32-A17	NEC CTRL r2	Unknown	1	MAPK3	Test	14.0132	1	Pass	0.0173154	86.759	999	1
S32-A18	NEC CTRL r2	Unknown	1	MAPK8	Test	13.6984	1	Pass	0.0173154	80.4266	999	1
S32-A19	NEC CTRL r2	Unknown	1	MYD88	Test	12.7934	1	Pass	0.0173154	83.4142	999	1
S32-A20	NEC CTRL r2	Unknown	1	NRLC4	Test	999	0	Fail	0.0173154	74.3717	999	1
S32-A21	NEC CTRL r2	Unknown	1	NLRP1	Test	18.5052	1	Pass	0.0173154	82.8453	999	1
S32-A22	NEC CTRL r2	Unknown	1	NLRP3	Test	999	0	Fail	0.0173154	74.3707	999	1
S32-A23	NEC CTRL r2	Unknown	1	NOD1	Test	17.4698	1	Pass	0.0173154	83.0592	999	1
S32-A24	NEC CTRL r2	Unknown	1	NOD2	Test	16.7589	1	Pass	0.0173154	82.7855	999	1
S32-A25	NEC CTRL r2	Unknown	1	RELA	Test	10.8869	1	Pass	0.0173154	82.6531	999	1
S32-A26	NEC CTRL r2	Unknown	1	TLR2	Test	12.2536	1	Pass	0.0173154	78.2828	999	1
S32-A27	NEC CTRL r2	Unknown	1	TLR4	Test	18.027	1	Pass	0.0173154	80.7189	999	1
S32-A28	NEC CTRL r2	Unknown	1	TNF	Test	20.3932	1	Pass	0.0173154	84.1451	999	1
S32-A29	NEC CTRL r2	Unknown	1	TRAF6	Test	13.6364	1	Pass	0.0173154	77.0457	999	1
S32-A30	NEC CTRL r2	Unknown	1	TSLP	Test	16.1444	1	Pass	0.0173154	79.9818	999	1
S32-A31	NEC CTRL r2	Unknown	1	ATP5F1B	Reference	23.5581	1	Pass	0.0173154	82.791	999	1
S32-A32	NEC CTRL r2	Unknown	1	GAPDH	Reference	20.24	1	Pass	0.0173154	84.389	999	1
S32-A33	NEC CTRL r2	Unknown	1	RPL13A	Reference	20.3094	1	Pass	0.0173154	89.6982	999	1
S32-A34	NEC CTRL r2	Unknown	1	YWHAZ	Reference	24.8404	1	Pass	0.0173154	79.1314	999	1
S32-A35	NEC CTRL r2	Unknown	1	blank	NRC	999	0	Fail	0.0173154	74.4002	999	1
S32-A36	NEC CTRL r2	Unknown	1		NRC	999	0	Fail	0.0173154	74.4013	999	1
S32-A37	NEC CTRL r2	Unknown	1		NRC	999	0	Fail	0.0173154	74.4043	999	1
S32-A38	NEC CTRL r2	Unknown	1		NRC	999	0	Fail	0.0173154	74.4168	999	1
S32-A39	NEC CTRL r2	Unknown	1		NRC	999	0	Fail	0.0173154	74.4105	999	1
S32-A40	NEC CTRL r2	Unknown	1		NRC	999	0	Fail	0.0173154	74.4158	999	1
S32-A41	NEC CTRL r2	Unknown	1		NRC	999	0	Fail	0.0173154	74.4153	999	1
S32-A42	NEC CTRL r2	Unknown	1		NRC	999	0	Fail	0.0173154	74.4303	999	1
S32-A43	NEC CTRL r2	Unknown	1		NRC	999	0	Fail	0.0173154	74.4504	999	1
S32-A44	NEC CTRL r2	Unknown	1		NRC	999	0	Fail	0.0173154	74.484	999	1
S32-A45	NEC CTRL r2	Unknown	1		NRC	999	0	Fail	0.0173154	74.5011	999	1
S32-A46	NEC CTRL r2	Unknown	1		NRC	999	0	Fail	0.0173154	74.6267	999	1
S32-A47	NEC CTRL r2	Unknown	1		NRC	999	0	Fail	0.0173154	74.7226	999	1
S32-A48	NEC CTRL r2	Unknown	1		NRC	999	0	Fail	0.0173154	74.8575	999	1
S17-A01	PBEC 398 r2	Unknown	1	AGER	Test	19.9499	1	Pass	0.0173154	83.7964	999	1
S17-A02	PBEC 398 r2	Unknown	1	ALPK1	Test	13.8872	1	Pass	0.0173154	81.7904	999	1
S17-A03	PBEC 398 r2	Unknown	1	CAMP	Test	22.7393	1	Pass	0.0173154	81.3539	999	1
S17-A04	PBEC 398 r2	Unknown	1	CASP1	Test	13.5917	1	Pass	0.0173154	81.2951	999	1
S17-A05	PBEC 398 r2	Unknown	1	CCL2	Test	20.0981	1	Pass	0.0173154	83.773	999	1
S17-A06	PBEC 398 r2	Unknown	1	ICAM1	Test	10.543	1	Pass	0.0173154	85.9161	999	1
S17-A07	PBEC 398 r2	Unknown	1	IL1b	Test	13.1058	1	Pass	0.0173154	79.0101	999	1
S17-A08	PBEC 398 r2	Unknown	1	IL-25	Test	999	0	Fail	0.0173154	74.4131	999	1
S17-A09	PBEC 398 r2	Unknown	1	IL-33	Test	15.1452	1	Pass	0.0173154	78.613	999	1
S17-A10	PBEC 398 r2	Unknown	1	IL-37	Test	27.3112	0.911673	Pass	0.0173154	74.3097	999	1
S17-A11	PBEC 398 r2	Unknown	1	IL-6	Test	17.1591	1	Pass	0.0173154	80.1405	999	1
S17-A12	PBEC 398 r2	Unknown	1	CXCL8	Test	8.35655	1	Pass	0.0173154	78.8527	999	1
S17-A13	PBEC 398 r2	Unknown	1	IRAK1	Test	16.4665	0.936923	Pass	0.0173154	84.1529	999	1
S17-A14	PBEC 398 r2	Unknown	1	IRF5	Test	15.8767	1	Pass	0.0173154	82.5992	999	1
S17-A15	PBEC 398 r2	Unknown	1	IRF7	Test	13.4388	1	Pass	0.0173154	88.8281	999	1
S17-A16	PBEC 398 r2	Unknown	1	LYZ	Test	13.7704	1	Pass	0.0173154	80.7078	999	1
S17-A17	PBEC 398 r2	Unknown	1	MAPK3	Test	14.202	1	Pass	0.0173154	86.7429	999	1
S17-A18	PBEC 398 r2	Unknown	1	MAPK8	Test	13.8142	1	Pass	0.0173154	80.4598	999	1
S17-A19	PBEC 398 r2	Unknown	1	MYD88	Test	12.9825	1	Pass	0.0173154	83.4083	999	1
S17-A20	PBEC 398 r2	Unknown	1	NRLC4	Test	999	0	Fail	0.0173154	74.4028	999	1
S17-A21	PBEC 398 r2	Unknown	1	NLRP1	Test	18.2577	1	Pass	0.0173154	83.1409	999	1
S17-A22	PBEC 398 r2	Unknown	1	NLRP3	Test	19.7552	1	Pass	0.0173154	79.9938	999	1
S17-A23	PBEC 398 r2	Unknown	1	NOD1	Test	17.8059	1	Pass	0.0173154	83.135	999	1
S17-A24	PBEC 398 r2	Unknown	1	NOD2	Test	15.4485	1	Pass	0.0173154	82.8148	999	1
S17-A25	PBEC 398 r2	Unknown	1	RELA	Test	11.0174	1	Pass	0.0173154	82.6683	999	1
S17-A26	PBEC 398 r2	Unknown	1	TLR2	Test	11.8417	1	Pass	0.0173154	78.3148	999	1
S17-A27	PBEC 398 r2	Unknown	1	TLR4	Test	18.3458	1	Pass	0.0173154	80.7796	999	1
S17-A28	PBEC 398 r2	Unknown	1	TNF	Test	18.29	1	Pass	0.0173154	84.0773	999	1
S17-A29	PBEC 398 r2	Unknown	1	TRAF6	Test	13.9889	1	Pass	0.0173154	77.072	999	1
S17-A30	PBEC 398 r2	Unknown	1	TSLP	Test	16.8536	1	Pass	0.0173154	80.0309	999	1
S17-A31	PBEC 398 r2	Unknown	1	ATP5F1B	Reference	23.9209	1	Pass	0.0173154	82.7924	999	1
S17-A32	PBEC 398 r2	Unknown	1	GAPDH	Reference	20.3912	1	Pass	0.0173154	84.5949	999	1
S17-A33	PBEC 398 r2	Unknown	1	RPL13A	Reference	21.2867	1	Pass	0.0173154	89.7491	999	1
S17-A34	PBEC 398 r2	Unknown	1	YWHAZ	Reference	23.4374	1	Pass	0.0173154	79.1421	999	1
S17-A35	PBEC 398 r2	Unknown	1	blank	NRC	999	0	Fail	0.0173154	74.4511	999	1
S17-A36	PBEC 398 r2	Unknown	1		NRC	999	0	Fail	0.0173154	74.4318	999	1
S17-A37	PBEC 398 r2	Unknown	1		NRC	999	0	Fail	0.0173154	74.4328	999	1
S17-A38	PBEC 398 r2	Unknown	1		NRC	999	0	Fail	0.0173154	74.4478	999	1
S17-A39	PBEC 398 r2	Unknown	1		NRC	999	0	Fail	0.0173154	74.4511	999	1
S17-A40	PBEC 398 r2	Unknown	1		NRC	999	0	Fail	0.0173154	74.4464	999	1
S17-A41	PBEC 398 r2	Unknown	1		NRC	999	0	Fail	0.0173154	74.4688	999	1
S17-A42	PBEC 398 r2	Unknown	1		NRC	999	0	Fail	0.0173154	74.471	999	1
S17-A43	PBEC 398 r2	Unknown	1		NRC	999	0	Fail	0.0173154	74.4711	999	1
S17-A44	PBEC 398 r2	Unknown	1		NRC	999	0	Fail	0.0173154	74.5156	999	1
S17-A45	PBEC 398 r2	Unknown	1		NRC	999	0	Fail	0.0173154	74.5462	999	1
S17-A46	PBEC 398 r2	Unknown	1		NRC	999	0	Fail	0.0173154	74.6506	999	1
S17-A47	PBEC 398 r2	Unknown	1		NRC	999	0	Fail	0.0173154	74.7283	999	1
S17-A48	PBEC 398 r2	Unknown	1		NRC	999	0	Fail	0.0173154	74.8735	999	1
S31-A01	NEC TLR4 r2	Unknown	1	AGER	Test	18.6786	0.797585	Pass	0.0173154	83.9162	999	1
S31-A02	NEC TLR4 r2	Unknown	1	ALPK1	Test	13.0591	1	Pass	0.0173154	81.7975	999	1
S31-A03	NEC TLR4 r2	Unknown	1	CAMP	Test	18.9279	1	Pass	0.0173154	81.1948	999	1
S31-A04	NEC TLR4 r2	Unknown	1	CASP1	Test	12.8674	1	Pass	0.0173154	81.2915	999	1
S31-A05	NEC TLR4 r2	Unknown	1	CCL2	Test	16.4571	1	Pass	0.0173154	83.2046	999	1
S31-A06	NEC TLR4 r2	Unknown	1	ICAM1	Test	11.8942	1	Pass	0.0173154	85.9053	999	1
S31-A07	NEC TLR4 r2	Unknown	1	IL1b	Test	13.7307	1	Pass	0.0173154	78.1692	999	1
S31-A08	NEC TLR4 r2	Unknown	1	IL-25	Test	26.0729	1	Pass	0.0173154	75.011	999	1
S31-A09	NEC TLR4 r2	Unknown	1	IL-33	Test	16.2299	1	Pass	0.0173154	78.634	999	1
S31-A10	NEC TLR4 r2	Unknown	1	IL-37	Test	999	0	Fail	0.0173154	74.3742	999	1
S31-A11	NEC TLR4 r2	Unknown	1	IL-6	Test	20.4656	1	Pass	0.0173154	80.306	999	1
S31-A12	NEC TLR4 r2	Unknown	1	CXCL8	Test	6.51709	1	Pass	0.0173154	78.8625	999	1
S31-A13	NEC TLR4 r2	Unknown	1	IRAK1	Test	18.0008	0.905414	Pass	0.0173154	84.1704	999	1
S31-A14	NEC TLR4 r2	Unknown	1	IRF5	Test	16.1752	1	Pass	0.0173154	82.6495	999	1
S31-A15	NEC TLR4 r2	Unknown	1	IRF7	Test	12.5529	1	Pass	0.0173154	88.8347	999	1
S31-A16	NEC TLR4 r2	Unknown	1	LYZ	Test	12.8763	1	Pass	0.0173154	80.7182	999	1
S31-A17	NEC TLR4 r2	Unknown	1	MAPK3	Test	13.3008	1	Pass	0.0173154	86.7479	999	1
S31-A18	NEC TLR4 r2	Unknown	1	MAPK8	Test	13.4069	1	Pass	0.0173154	80.4229	999	1
S31-A19	NEC TLR4 r2	Unknown	1	MYD88	Test	12.9812	1	Pass	0.0173154	83.382	999	1
S31-A20	NEC TLR4 r2	Unknown	1	NRLC4	Test	999	0	Fail	0.0173154	74.3872	999	1
S31-A21	NEC TLR4 r2	Unknown	1	NLRP1	Test	18.2667	1	Pass	0.0173154	82.8005	999	1
S31-A22	NEC TLR4 r2	Unknown	1	NLRP3	Test	999	0	Fail	0.0173154	74.3921	999	1
S31-A23	NEC TLR4 r2	Unknown	1	NOD1	Test	16.5359	1	Pass	0.0173154	82.7105	999	1
S31-A24	NEC TLR4 r2	Unknown	1	NOD2	Test	14.9494	1	Pass	0.0173154	82.8176	999	1
S31-A25	NEC TLR4 r2	Unknown	1	RELA	Test	10.5993	1	Pass	0.0173154	82.6649	999	1
S31-A26	NEC TLR4 r2	Unknown	1	TLR2	Test	12.5371	1	Pass	0.0173154	78.2973	999	1
S31-A27	NEC TLR4 r2	Unknown	1	TLR4	Test	17.9775	1	Pass	0.0173154	80.6523	999	1
S31-A28	NEC TLR4 r2	Unknown	1	TNF	Test	20.0732	1	Pass	0.0173154	84.0549	999	1
S31-A29	NEC TLR4 r2	Unknown	1	TRAF6	Test	13.3872	1	Pass	0.0173154	77.0468	999	1
S31-A30	NEC TLR4 r2	Unknown	1	TSLP	Test	16.4685	1	Pass	0.0173154	80.0436	999	1
S31-A31	NEC TLR4 r2	Unknown	1	ATP5F1B	Reference	23.345	1	Pass	0.0173154	82.7769	999	1
S31-A32	NEC TLR4 r2	Unknown	1	GAPDH	Reference	19.4826	1	Pass	0.0173154	84.5734	999	1
S31-A33	NEC TLR4 r2	Unknown	1	RPL13A	Reference	20.2719	1	Pass	0.0173154	89.6763	999	1
S31-A34	NEC TLR4 r2	Unknown	1	YWHAZ	Reference	22.6054	1	Pass	0.0173154	79.164	999	1
S31-A35	NEC TLR4 r2	Unknown	1	blank	NRC	999	0	Fail	0.0173154	74.4154	999	1
S31-A36	NEC TLR4 r2	Unknown	1		NRC	999	0	Fail	0.0173154	74.4161	999	1
S31-A37	NEC TLR4 r2	Unknown	1		NRC	999	0	Fail	0.0173154	74.4162	999	1
S31-A38	NEC TLR4 r2	Unknown	1		NRC	999	0	Fail	0.0173154	74.4179	999	1
S31-A39	NEC TLR4 r2	Unknown	1		NRC	999	0	Fail	0.0173154	74.4202	999	1
S31-A40	NEC TLR4 r2	Unknown	1		NRC	999	0	Fail	0.0173154	74.4217	999	1
S31-A41	NEC TLR4 r2	Unknown	1		NRC	999	0	Fail	0.0173154	74.4269	999	1
S31-A42	NEC TLR4 r2	Unknown	1		NRC	999	0	Fail	0.0173154	74.4399	999	1
S31-A43	NEC TLR4 r2	Unknown	1		NRC	999	0	Fail	0.0173154	74.4601	999	1
S31-A44	NEC TLR4 r2	Unknown	1		NRC	999	0	Fail	0.0173154	74.4783	999	1
S31-A45	NEC TLR4 r2	Unknown	1		NRC	999	0	Fail	0.0173154	74.5062	999	1
S31-A46	NEC TLR4 r2	Unknown	1		NRC	999	0	Fail	0.0173154	74.6252	999	1
S31-A47	NEC TLR4 r2	Unknown	1		NRC	999	0	Fail	0.0173154	74.718	999	1
S31-A48	NEC TLR4 r2	Unknown	1		NRC	999	0	Fail	0.0173154	74.8659	999	1
S16-A01	NEC CTRL r1	Unknown	1	AGER	Test	18.5291	1	Pass	0.0173154	85.3264	999	1
S16-A02	NEC CTRL r1	Unknown	1	ALPK1	Test	14.5078	1	Pass	0.0173154	81.769	999	1
S16-A03	NEC CTRL r1	Unknown	1	CAMP	Test	20.25	1	Pass	0.0173154	81.1976	999	1
S16-A04	NEC CTRL r1	Unknown	1	CASP1	Test	12.4676	1	Pass	0.0173154	81.2872	999	1
S16-A05	NEC CTRL r1	Unknown	1	CCL2	Test	14.2351	1	Pass	0.0173154	83.079	999	1
S16-A06	NEC CTRL r1	Unknown	1	ICAM1	Test	10.1334	1	Pass	0.0173154	85.8864	999	1
S16-A07	NEC CTRL r1	Unknown	1	IL1b	Test	12.9471	1	Pass	0.0173154	78.9998	999	1
S16-A08	NEC CTRL r1	Unknown	1	IL-25	Test	999	0	Fail	0.0173154	74.3795	999	1
S16-A09	NEC CTRL r1	Unknown	1	IL-33	Test	17.4308	1	Pass	0.0173154	78.6827	999	1
S16-A10	NEC CTRL r1	Unknown	1	IL-37	Test	999	0	Fail	0.0173154	74.3867	999	1
S16-A11	NEC CTRL r1	Unknown	1	IL-6	Test	16.3899	1	Pass	0.0173154	80.1608	999	1
S16-A12	NEC CTRL r1	Unknown	1	CXCL8	Test	7.99781	1	Pass	0.0173154	78.8397	999	1
S16-A13	NEC CTRL r1	Unknown	1	IRAK1	Test	16.8971	0.959674	Pass	0.0173154	84.1206	999	1
S16-A14	NEC CTRL r1	Unknown	1	IRF5	Test	15.3997	1	Pass	0.0173154	82.5867	999	1
S16-A15	NEC CTRL r1	Unknown	1	IRF7	Test	12.6769	1	Pass	0.0173154	88.7751	999	1
S16-A16	NEC CTRL r1	Unknown	1	LYZ	Test	15.0999	1	Pass	0.0173154	80.6646	999	1
S16-A17	NEC CTRL r1	Unknown	1	MAPK3	Test	13.6581	1	Pass	0.0173154	86.7257	999	1
S16-A18	NEC CTRL r1	Unknown	1	MAPK8	Test	13.4222	1	Pass	0.0173154	80.4348	999	1
S16-A19	NEC CTRL r1	Unknown	1	MYD88	Test	11.7605	1	Pass	0.0173154	83.4159	999	1
S16-A20	NEC CTRL r1	Unknown	1	NRLC4	Test	999	0	Fail	0.0173154	74.3971	999	1
S16-A21	NEC CTRL r1	Unknown	1	NLRP1	Test	17.1317	1	Pass	0.0173154	83.1314	999	1
S16-A22	NEC CTRL r1	Unknown	1	NLRP3	Test	24.0514	1	Pass	0.0173154	78.3211	999	1
S16-A23	NEC CTRL r1	Unknown	1	NOD1	Test	17.2567	1	Pass	0.0173154	83.86	999	1
S16-A24	NEC CTRL r1	Unknown	1	NOD2	Test	17.6035	1	Pass	0.0173154	82.7897	999	1
S16-A25	NEC CTRL r1	Unknown	1	RELA	Test	10.9729	1	Pass	0.0173154	82.6721	999	1
S16-A26	NEC CTRL r1	Unknown	1	TLR2	Test	12.4048	1	Pass	0.0173154	78.2937	999	1
S16-A27	NEC CTRL r1	Unknown	1	TLR4	Test	14.3485	1	Pass	0.0173154	80.7048	999	1
S16-A28	NEC CTRL r1	Unknown	1	TNF	Test	17.4196	1	Pass	0.0173154	84.0093	999	1
S16-A29	NEC CTRL r1	Unknown	1	TRAF6	Test	13.2385	1	Pass	0.0173154	77.0485	999	1
S16-A30	NEC CTRL r1	Unknown	1	TSLP	Test	17.3565	1	Pass	0.0173154	80.0453	999	1
S16-A31	NEC CTRL r1	Unknown	1	ATP5F1B	Reference	23.5585	1	Pass	0.0173154	82.7839	999	1
S16-A32	NEC CTRL r1	Unknown	1	GAPDH	Reference	20.9608	1	Pass	0.0173154	84.6013	999	1
S16-A33	NEC CTRL r1	Unknown	1	RPL13A	Reference	21.2015	1	Pass	0.0173154	89.6477	999	1
S16-A34	NEC CTRL r1	Unknown	1	YWHAZ	Reference	24.2922	1	Pass	0.0173154	79.1072	999	1
S16-A35	NEC CTRL r1	Unknown	1	blank	NRC	999	0	Fail	0.0173154	74.4295	999	1
S16-A36	NEC CTRL r1	Unknown	1		NRC	999	0	Fail	0.0173154	74.4234	999	1
S16-A37	NEC CTRL r1	Unknown	1		NRC	999	0	Fail	0.0173154	74.4414	999	1
S16-A38	NEC CTRL r1	Unknown	1		NRC	999	0	Fail	0.0173154	74.4359	999	1
S16-A39	NEC CTRL r1	Unknown	1		NRC	999	0	Fail	0.0173154	74.4452	999	1
S16-A40	NEC CTRL r1	Unknown	1		NRC	999	0	Fail	0.0173154	74.4416	999	1
S16-A41	NEC CTRL r1	Unknown	1		NRC	999	0	Fail	0.0173154	74.4391	999	1
S16-A42	NEC CTRL r1	Unknown	1		NRC	999	0	Fail	0.0173154	74.4578	999	1
S16-A43	NEC CTRL r1	Unknown	1		NRC	999	0	Fail	0.0173154	74.4587	999	1
S16-A44	NEC CTRL r1	Unknown	1		NRC	999	0	Fail	0.0173154	74.4905	999	1
S16-A45	NEC CTRL r1	Unknown	1		NRC	999	0	Fail	0.0173154	74.5081	999	1
S16-A46	NEC CTRL r1	Unknown	1		NRC	999	0	Fail	0.0173154	74.6241	999	1
S16-A47	NEC CTRL r1	Unknown	1		NRC	999	0	Fail	0.0173154	74.7178	999	1
S16-A48	NEC CTRL r1	Unknown	1		NRC	999	0	Fail	0.0173154	74.8495	999	1
S30-A01	NEC TLR2 r2	Unknown	1	AGER	Test	18.7954	1	Pass	0.0173154	84.5378	999	1
S30-A02	NEC TLR2 r2	Unknown	1	ALPK1	Test	12.6676	1	Pass	0.0173154	81.7752	999	1
S30-A03	NEC TLR2 r2	Unknown	1	CAMP	Test	22.6546	1	Pass	0.0173154	81.2904	999	1
S30-A04	NEC TLR2 r2	Unknown	1	CASP1	Test	12.6163	1	Pass	0.0173154	81.2738	999	1
S30-A05	NEC TLR2 r2	Unknown	1	CCL2	Test	15.5281	1	Pass	0.0173154	83.0977	999	1
S30-A06	NEC TLR2 r2	Unknown	1	ICAM1	Test	11.7771	1	Pass	0.0173154	85.9055	999	1
S30-A07	NEC TLR2 r2	Unknown	1	IL1b	Test	12.9854	1	Pass	0.0173154	78.1904	999	1
S30-A08	NEC TLR2 r2	Unknown	1	IL-25	Test	999	0	Fail	0.0173154	74.3406	999	1
S30-A09	NEC TLR2 r2	Unknown	1	IL-33	Test	15.2953	1	Pass	0.0173154	78.6678	999	1
S30-A10	NEC TLR2 r2	Unknown	1	IL-37	Test	999	0	Fail	0.0173154	74.3531	999	1
S30-A11	NEC TLR2 r2	Unknown	1	IL-6	Test	18.3877	1	Pass	0.0173154	80.19	999	1
S30-A12	NEC TLR2 r2	Unknown	1	CXCL8	Test	6.06233	1	Pass	0.0173154	78.8561	999	1
S30-A13	NEC TLR2 r2	Unknown	1	IRAK1	Test	17.1362	0.917856	Pass	0.0173154	84.1386	999	1
S30-A14	NEC TLR2 r2	Unknown	1	IRF5	Test	15.571	1	Pass	0.0173154	82.4301	999	1
S30-A15	NEC TLR2 r2	Unknown	1	IRF7	Test	12.3714	1	Pass	0.0173154	88.813	999	1
S30-A16	NEC TLR2 r2	Unknown	1	LYZ	Test	12.1111	1	Pass	0.0173154	80.6673	999	1
S30-A17	NEC TLR2 r2	Unknown	1	MAPK3	Test	12.9383	1	Pass	0.0173154	86.7745	999	1
S30-A18	NEC TLR2 r2	Unknown	1	MAPK8	Test	12.9471	1	Pass	0.0173154	80.4172	999	1
S30-A19	NEC TLR2 r2	Unknown	1	MYD88	Test	12.737	1	Pass	0.0173154	83.4274	999	1
S30-A20	NEC TLR2 r2	Unknown	1	NRLC4	Test	999	0	Fail	0.0173154	74.3566	999	1
S30-A21	NEC TLR2 r2	Unknown	1	NLRP1	Test	17.9661	1	Pass	0.0173154	82.8469	999	1
S30-A22	NEC TLR2 r2	Unknown	1	NLRP3	Test	24.9661	1	Pass	0.0173154	80.0632	999	1
S30-A23	NEC TLR2 r2	Unknown	1	NOD1	Test	17.144	1	Pass	0.0173154	82.2774	999	1
S30-A24	NEC TLR2 r2	Unknown	1	NOD2	Test	15.4403	1	Pass	0.0173154	82.8527	999	1
S30-A25	NEC TLR2 r2	Unknown	1	RELA	Test	10.0068	1	Pass	0.0173154	82.6839	999	1
S30-A26	NEC TLR2 r2	Unknown	1	TLR2	Test	11.8934	1	Pass	0.0173154	78.3289	999	1
S30-A27	NEC TLR2 r2	Unknown	1	TLR4	Test	16.8498	1	Pass	0.0173154	80.7026	999	1
S30-A28	NEC TLR2 r2	Unknown	1	TNF	Test	20.8484	1	Pass	0.0173154	84.1212	999	1
S30-A29	NEC TLR2 r2	Unknown	1	TRAF6	Test	13.1133	1	Pass	0.0173154	77.078	999	1
S30-A30	NEC TLR2 r2	Unknown	1	TSLP	Test	15.8748	1	Pass	0.0173154	80.0228	999	1
S30-A31	NEC TLR2 r2	Unknown	1	ATP5F1B	Reference	22.1828	1	Pass	0.0173154	82.6308	999	1
S30-A32	NEC TLR2 r2	Unknown	1	GAPDH	Reference	19.5319	1	Pass	0.0173154	84.3947	999	1
S30-A33	NEC TLR2 r2	Unknown	1	RPL13A	Reference	20.2264	1	Pass	0.0173154	89.6335	999	1
S30-A34	NEC TLR2 r2	Unknown	1	YWHAZ	Reference	23.1024	1	Pass	0.0173154	79.0915	999	1
S30-A35	NEC TLR2 r2	Unknown	1	blank	NRC	999	0	Fail	0.0173154	74.3719	999	1
S30-A36	NEC TLR2 r2	Unknown	1		NRC	999	0	Fail	0.0173154	74.3785	999	1
S30-A37	NEC TLR2 r2	Unknown	1		NRC	999	0	Fail	0.0173154	74.383	999	1
S30-A38	NEC TLR2 r2	Unknown	1		NRC	999	0	Fail	0.0173154	74.3779	999	1
S30-A39	NEC TLR2 r2	Unknown	1		NRC	999	0	Fail	0.0173154	74.3732	999	1
S30-A40	NEC TLR2 r2	Unknown	1		NRC	999	0	Fail	0.0173154	74.3843	999	1
S30-A41	NEC TLR2 r2	Unknown	1		NRC	999	0	Fail	0.0173154	74.3851	999	1
S30-A42	NEC TLR2 r2	Unknown	1		NRC	999	0	Fail	0.0173154	74.3961	999	1
S30-A43	NEC TLR2 r2	Unknown	1		NRC	999	0	Fail	0.0173154	74.4054	999	1
S30-A44	NEC TLR2 r2	Unknown	1		NRC	999	0	Fail	0.0173154	74.4291	999	1
S30-A45	NEC TLR2 r2	Unknown	1		NRC	999	0	Fail	0.0173154	74.4475	999	1
S30-A46	NEC TLR2 r2	Unknown	1		NRC	999	0	Fail	0.0173154	74.4948	999	1
S30-A47	NEC TLR2 r2	Unknown	1		NRC	999	0	Fail	0.0173154	74.6654	999	1
S30-A48	NEC TLR2 r2	Unknown	1		NRC	999	0	Fail	0.0173154	74.8178	999	1
S21-A01	PBEC 11931 r2	Unknown	1	AGER	Test	19.7929	1	Pass	0.0173154	84.9221	999	1
S21-A02	PBEC 11931 r2	Unknown	1	ALPK1	Test	13.8073	1	Pass	0.0173154	81.785	999	1
S21-A03	PBEC 11931 r2	Unknown	1	CAMP	Test	22.0553	1	Pass	0.0173154	81.2216	999	1
S21-A04	PBEC 11931 r2	Unknown	1	CASP1	Test	13.6342	1	Pass	0.0173154	81.2707	999	1
S21-A05	PBEC 11931 r2	Unknown	1	CCL2	Test	19.007	1	Pass	0.0173154	83.757	999	1
S21-A06	PBEC 11931 r2	Unknown	1	ICAM1	Test	10.4937	1	Pass	0.0173154	85.9127	999	1
S21-A07	PBEC 11931 r2	Unknown	1	IL1b	Test	12.0606	1	Pass	0.0173154	79.0124	999	1
S21-A08	PBEC 11931 r2	Unknown	1	IL-25	Test	24.3617	1	Pass	0.0173154	76.713	999	1
S21-A09	PBEC 11931 r2	Unknown	1	IL-33	Test	16.1043	1	Pass	0.0173154	78.6579	999	1
S21-A10	PBEC 11931 r2	Unknown	1	IL-37	Test	999	0	Fail	0.0173154	74.4303	999	1
S21-A11	PBEC 11931 r2	Unknown	1	IL-6	Test	13.5433	1	Pass	0.0173154	80.1766	999	1
S21-A12	PBEC 11931 r2	Unknown	1	CXCL8	Test	7.98778	1	Pass	0.0173154	78.8507	999	1
S21-A13	PBEC 11931 r2	Unknown	1	IRAK1	Test	16.1363	0.927471	Pass	0.0173154	84.1353	999	1
S21-A14	PBEC 11931 r2	Unknown	1	IRF5	Test	16.6232	1	Pass	0.0173154	82.5709	999	1
S21-A15	PBEC 11931 r2	Unknown	1	IRF7	Test	13.8841	1	Pass	0.0173154	88.7972	999	1
S21-A16	PBEC 11931 r2	Unknown	1	LYZ	Test	14.717	1	Pass	0.0173154	80.6744	999	1
S21-A17	PBEC 11931 r2	Unknown	1	MAPK3	Test	14.3962	1	Pass	0.0173154	86.7351	999	1
S21-A18	PBEC 11931 r2	Unknown	1	MAPK8	Test	13.5115	1	Pass	0.0173154	80.4549	999	1
S21-A19	PBEC 11931 r2	Unknown	1	MYD88	Test	12.789	1	Pass	0.0173154	83.4084	999	1
S21-A20	PBEC 11931 r2	Unknown	1	NRLC4	Test	999	0	Fail	0.0173154	74.4223	999	1
S21-A21	PBEC 11931 r2	Unknown	1	NLRP1	Test	17.6349	1	Pass	0.0173154	83.16	999	1
S21-A22	PBEC 11931 r2	Unknown	1	NLRP3	Test	999	0	Fail	0.0173154	74.446	999	1
S21-A23	PBEC 11931 r2	Unknown	1	NOD1	Test	17.6134	1	Pass	0.0173154	82.5438	999	1
S21-A24	PBEC 11931 r2	Unknown	1	NOD2	Test	16.0347	1	Pass	0.0173154	82.826	999	1
S21-A25	PBEC 11931 r2	Unknown	1	RELA	Test	11.0379	1	Pass	0.0173154	82.6642	999	1
S21-A26	PBEC 11931 r2	Unknown	1	TLR2	Test	11.3417	1	Pass	0.0173154	78.3204	999	1
S21-A27	PBEC 11931 r2	Unknown	1	TLR4	Test	16.9348	1	Pass	0.0173154	80.7765	999	1
S21-A28	PBEC 11931 r2	Unknown	1	TNF	Test	17.3399	1	Pass	0.0173154	84.0365	999	1
S21-A29	PBEC 11931 r2	Unknown	1	TRAF6	Test	13.6608	1	Pass	0.0173154	77.0669	999	1
S21-A30	PBEC 11931 r2	Unknown	1	TSLP	Test	17.5646	1	Pass	0.0173154	79.9786	999	1
S21-A31	PBEC 11931 r2	Unknown	1	ATP5F1B	Reference	999	0	Fail	0.0173154	74.4419	999	1
S21-A32	PBEC 11931 r2	Unknown	1	GAPDH	Reference	21.3361	1	Pass	0.0173154	84.5748	999	1
S21-A33	PBEC 11931 r2	Unknown	1	RPL13A	Reference	20.911	1	Pass	0.0173154	89.7311	999	1
S21-A34	PBEC 11931 r2	Unknown	1	YWHAZ	Reference	23.3894	1	Pass	0.0173154	79.1231	999	1
S21-A35	PBEC 11931 r2	Unknown	1	blank	NRC	999	0	Fail	0.0173154	74.4385	999	1
S21-A36	PBEC 11931 r2	Unknown	1		NRC	999	0	Fail	0.0173154	74.447	999	1
S21-A37	PBEC 11931 r2	Unknown	1		NRC	999	0	Fail	0.0173154	74.4655	999	1
S21-A38	PBEC 11931 r2	Unknown	1		NRC	999	0	Fail	0.0173154	74.4618	999	1
S21-A39	PBEC 11931 r2	Unknown	1		NRC	999	0	Fail	0.0173154	74.4329	999	1
S21-A40	PBEC 11931 r2	Unknown	1		NRC	999	0	Fail	0.0173154	74.4607	999	1
S21-A41	PBEC 11931 r2	Unknown	1		NRC	999	0	Fail	0.0173154	74.4563	999	1
S21-A42	PBEC 11931 r2	Unknown	1		NRC	999	0	Fail	0.0173154	74.4851	999	1
S21-A43	PBEC 11931 r2	Unknown	1		NRC	999	0	Fail	0.0173154	74.4729	999	1
S21-A44	PBEC 11931 r2	Unknown	1		NRC	999	0	Fail	0.0173154	74.489	999	1
S21-A45	PBEC 11931 r2	Unknown	1		NRC	999	0	Fail	0.0173154	74.5092	999	1
S21-A46	PBEC 11931 r2	Unknown	1		NRC	999	0	Fail	0.0173154	74.6281	999	1
S21-A47	PBEC 11931 r2	Unknown	1		NRC	999	0	Fail	0.0173154	74.6932	999	1
S21-A48	PBEC 11931 r2	Unknown	1		NRC	999	0	Fail	0.0173154	74.7912	999	1
S29-A01	NEC 11931 r2	Unknown	1	AGER	Test	18.0818	0.994116	Pass	0.0173154	83.5302	999	1
S29-A02	NEC 11931 r2	Unknown	1	ALPK1	Test	12.8538	1	Pass	0.0173154	81.7521	999	1
S29-A03	NEC 11931 r2	Unknown	1	CAMP	Test	19.4983	1	Pass	0.0173154	81.1939	999	1
S29-A04	NEC 11931 r2	Unknown	1	CASP1	Test	12.6921	1	Pass	0.0173154	81.2518	999	1
S29-A05	NEC 11931 r2	Unknown	1	CCL2	Test	15.8895	1	Pass	0.0173154	83.0242	999	1
S29-A06	NEC 11931 r2	Unknown	1	ICAM1	Test	11.7523	1	Pass	0.0173154	85.8846	999	1
S29-A07	NEC 11931 r2	Unknown	1	IL1b	Test	12.8724	1	Pass	0.0173154	78.1898	999	1
S29-A08	NEC 11931 r2	Unknown	1	IL-25	Test	23.9947	1	Pass	0.0173154	80.3751	999	1
S29-A09	NEC 11931 r2	Unknown	1	IL-33	Test	14.9958	1	Pass	0.0173154	78.6542	999	1
S29-A10	NEC 11931 r2	Unknown	1	IL-37	Test	999	0	Fail	0.0173154	74.3393	999	1
S29-A11	NEC 11931 r2	Unknown	1	IL-6	Test	18.6091	1	Pass	0.0173154	80.1688	999	1
S29-A12	NEC 11931 r2	Unknown	1	CXCL8	Test	5.41963	1	Pass	0.0173154	78.858	999	1
S29-A13	NEC 11931 r2	Unknown	1	IRAK1	Test	16.9608	0.95423	Pass	0.0173154	84.1347	999	1
S29-A14	NEC 11931 r2	Unknown	1	IRF5	Test	15.4385	1	Pass	0.0173154	82.5962	999	1
S29-A15	NEC 11931 r2	Unknown	1	IRF7	Test	12.2333	1	Pass	0.0173154	88.7893	999	1
S29-A16	NEC 11931 r2	Unknown	1	LYZ	Test	12.1766	1	Pass	0.0173154	80.6481	999	1
S29-A17	NEC 11931 r2	Unknown	1	MAPK3	Test	12.6847	1	Pass	0.0173154	86.7277	999	1
S29-A18	NEC 11931 r2	Unknown	1	MAPK8	Test	12.7905	1	Pass	0.0173154	80.4001	999	1
S29-A19	NEC 11931 r2	Unknown	1	MYD88	Test	12.8181	1	Pass	0.0173154	83.3731	999	1
S29-A20	NEC 11931 r2	Unknown	1	NRLC4	Test	999	0	Fail	0.0173154	74.3553	999	1
S29-A21	NEC 11931 r2	Unknown	1	NLRP1	Test	17.868	1	Pass	0.0173154	82.801	999	1
S29-A22	NEC 11931 r2	Unknown	1	NLRP3	Test	999	0	Fail	0.0173154	74.3589	999	1
S29-A23	NEC 11931 r2	Unknown	1	NOD1	Test	16.6902	1	Pass	0.0173154	82.2687	999	1
S29-A24	NEC 11931 r2	Unknown	1	NOD2	Test	15.5128	1	Pass	0.0173154	82.8396	999	1
S29-A25	NEC 11931 r2	Unknown	1	RELA	Test	9.89693	1	Pass	0.0173154	82.6572	999	1
S29-A26	NEC 11931 r2	Unknown	1	TLR2	Test	12.1181	1	Pass	0.0173154	78.3283	999	1
S29-A27	NEC 11931 r2	Unknown	1	TLR4	Test	18.307	1	Pass	0.0173154	80.7338	999	1
S29-A28	NEC 11931 r2	Unknown	1	TNF	Test	18.0898	1	Pass	0.0173154	84.0703	999	1
S29-A29	NEC 11931 r2	Unknown	1	TRAF6	Test	13.3284	1	Pass	0.0173154	77.025	999	1
S29-A30	NEC 11931 r2	Unknown	1	TSLP	Test	14.8923	1	Pass	0.0173154	80.0424	999	1
S29-A31	NEC 11931 r2	Unknown	1	ATP5F1B	Reference	23.6661	1	Pass	0.0173154	82.7448	999	1
S29-A32	NEC 11931 r2	Unknown	1	GAPDH	Reference	18.9339	1	Pass	0.0173154	84.4144	999	1
S29-A33	NEC 11931 r2	Unknown	1	RPL13A	Reference	19.3619	1	Pass	0.0173154	89.6568	999	1
S29-A34	NEC 11931 r2	Unknown	1	YWHAZ	Reference	22.0809	1	Pass	0.0173154	79.1465	999	1
S29-A35	NEC 11931 r2	Unknown	1	blank	NRC	999	0	Fail	0.0173154	74.3728	999	1
S29-A36	NEC 11931 r2	Unknown	1		NRC	999	0	Fail	0.0173154	74.3641	999	1
S29-A37	NEC 11931 r2	Unknown	1		NRC	999	0	Fail	0.0173154	74.3728	999	1
S29-A38	NEC 11931 r2	Unknown	1		NRC	999	0	Fail	0.0173154	74.37	999	1
S29-A39	NEC 11931 r2	Unknown	1		NRC	999	0	Fail	0.0173154	74.3723	999	1
S29-A40	NEC 11931 r2	Unknown	1		NRC	999	0	Fail	0.0173154	74.3725	999	1
S29-A41	NEC 11931 r2	Unknown	1		NRC	999	0	Fail	0.0173154	74.3796	999	1
S29-A42	NEC 11931 r2	Unknown	1		NRC	999	0	Fail	0.0173154	74.3928	999	1
S29-A43	NEC 11931 r2	Unknown	1		NRC	999	0	Fail	0.0173154	74.3999	999	1
S29-A44	NEC 11931 r2	Unknown	1		NRC	999	0	Fail	0.0173154	74.4126	999	1
S29-A45	NEC 11931 r2	Unknown	1		NRC	999	0	Fail	0.0173154	74.444	999	1
S29-A46	NEC 11931 r2	Unknown	1		NRC	999	0	Fail	0.0173154	74.4872	999	1
S29-A47	NEC 11931 r2	Unknown	1		NRC	999	0	Fail	0.0173154	74.6474	999	1
S29-A48	NEC 11931 r2	Unknown	1		NRC	999	0	Fail	0.0173154	74.7936	999	1
S20-A01	PBEC 1158 r2	Unknown	1	AGER	Test	19.9852	1	Pass	0.0173154	83.1572	999	1
S20-A02	PBEC 1158 r2	Unknown	1	ALPK1	Test	14.0655	1	Pass	0.0173154	81.8436	999	1
S20-A03	PBEC 1158 r2	Unknown	1	CAMP	Test	23.2175	1	Pass	0.0173154	81.2627	999	1
S20-A04	PBEC 1158 r2	Unknown	1	CASP1	Test	14.0726	1	Pass	0.0173154	81.2375	999	1
S20-A05	PBEC 1158 r2	Unknown	1	CCL2	Test	17.9218	1	Pass	0.0173154	83.6985	999	1
S20-A06	PBEC 1158 r2	Unknown	1	ICAM1	Test	11.1457	1	Pass	0.0173154	85.8349	999	1
S20-A07	PBEC 1158 r2	Unknown	1	IL1b	Test	12.3504	1	Pass	0.0173154	78.9566	999	1
S20-A08	PBEC 1158 r2	Unknown	1	IL-25	Test	27.2182	0.938139	Pass	0.0173154	75.1259	999	1
S20-A09	PBEC 1158 r2	Unknown	1	IL-33	Test	15.9308	1	Pass	0.0173154	78.6023	999	1
S20-A10	PBEC 1158 r2	Unknown	1	IL-37	Test	27.3786	0.912109	Pass	0.0173154	74.2391	999	1
S20-A11	PBEC 1158 r2	Unknown	1	IL-6	Test	17.4962	1	Pass	0.0173154	80.0648	999	1
S20-A12	PBEC 1158 r2	Unknown	1	CXCL8	Test	8.08338	1	Pass	0.0173154	78.8127	999	1
S20-A13	PBEC 1158 r2	Unknown	1	IRAK1	Test	16.735	0.942313	Pass	0.0173154	84.0994	999	1
S20-A14	PBEC 1158 r2	Unknown	1	IRF5	Test	15.9095	1	Pass	0.0173154	82.4417	999	1
S20-A15	PBEC 1158 r2	Unknown	1	IRF7	Test	13.7079	1	Pass	0.0173154	88.7553	999	1
S20-A16	PBEC 1158 r2	Unknown	1	LYZ	Test	13.9566	1	Pass	0.0173154	80.6601	999	1
S20-A17	PBEC 1158 r2	Unknown	1	MAPK3	Test	14.4702	1	Pass	0.0173154	86.6781	999	1
S20-A18	PBEC 1158 r2	Unknown	1	MAPK8	Test	14.379	1	Pass	0.0173154	80.3942	999	1
S20-A19	PBEC 1158 r2	Unknown	1	MYD88	Test	13.2239	1	Pass	0.0173154	83.3838	999	1
S20-A20	PBEC 1158 r2	Unknown	1	NRLC4	Test	999	0	Fail	0.0173154	74.3441	999	1
S20-A21	PBEC 1158 r2	Unknown	1	NLRP1	Test	19.1581	1	Pass	0.0173154	83.1686	999	1
S20-A22	PBEC 1158 r2	Unknown	1	NLRP3	Test	21.14	1	Pass	0.0173154	80.0669	999	1
S20-A23	PBEC 1158 r2	Unknown	1	NOD1	Test	18.1665	1	Pass	0.0173154	82.8602	999	1
S20-A24	PBEC 1158 r2	Unknown	1	NOD2	Test	16.0476	1	Pass	0.0173154	82.8154	999	1
S20-A25	PBEC 1158 r2	Unknown	1	RELA	Test	11.4269	1	Pass	0.0173154	82.6347	999	1
S20-A26	PBEC 1158 r2	Unknown	1	TLR2	Test	12.3032	1	Pass	0.0173154	78.299	999	1
S20-A27	PBEC 1158 r2	Unknown	1	TLR4	Test	17.0422	1	Pass	0.0173154	80.6888	999	1
S20-A28	PBEC 1158 r2	Unknown	1	TNF	Test	19.3312	1	Pass	0.0173154	84.04	999	1
S20-A29	PBEC 1158 r2	Unknown	1	TRAF6	Test	14.0952	1	Pass	0.0173154	77.037	999	1
S20-A30	PBEC 1158 r2	Unknown	1	TSLP	Test	18.3819	1	Pass	0.0173154	80.0753	999	1
S20-A31	PBEC 1158 r2	Unknown	1	ATP5F1B	Reference	24.1779	1	Pass	0.0173154	82.7223	999	1
S20-A32	PBEC 1158 r2	Unknown	1	GAPDH	Reference	21.49	1	Pass	0.0173154	84.3058	999	1
S20-A33	PBEC 1158 r2	Unknown	1	RPL13A	Reference	20.7707	1	Pass	0.0173154	89.3828	999	1
S20-A34	PBEC 1158 r2	Unknown	1	YWHAZ	Reference	24.1353	1	Pass	0.0173154	79.0919	999	1
S20-A35	PBEC 1158 r2	Unknown	1	blank	NRC	999	0	Fail	0.0173154	74.3859	999	1
S20-A36	PBEC 1158 r2	Unknown	1		NRC	999	0	Fail	0.0173154	74.3633	999	1
S20-A37	PBEC 1158 r2	Unknown	1		NRC	999	0	Fail	0.0173154	74.3699	999	1
S20-A38	PBEC 1158 r2	Unknown	1		NRC	999	0	Fail	0.0173154	74.3622	999	1
S20-A39	PBEC 1158 r2	Unknown	1		NRC	999	0	Fail	0.0173154	74.376	999	1
S20-A40	PBEC 1158 r2	Unknown	1		NRC	999	0	Fail	0.0173154	74.3636	999	1
S20-A41	PBEC 1158 r2	Unknown	1		NRC	999	0	Fail	0.0173154	74.3773	999	1
S20-A42	PBEC 1158 r2	Unknown	1		NRC	999	0	Fail	0.0173154	74.3878	999	1
S20-A43	PBEC 1158 r2	Unknown	1		NRC	999	0	Fail	0.0173154	74.3766	999	1
S20-A44	PBEC 1158 r2	Unknown	1		NRC	999	0	Fail	0.0173154	74.3981	999	1
S20-A45	PBEC 1158 r2	Unknown	1		NRC	999	0	Fail	0.0173154	74.4336	999	1
S20-A46	PBEC 1158 r2	Unknown	1		NRC	999	0	Fail	0.0173154	74.494	999	1
S20-A47	PBEC 1158 r2	Unknown	1		NRC	999	0	Fail	0.0173154	74.627	999	1
S20-A48	PBEC 1158 r2	Unknown	1		NRC	999	0	Fail	0.0173154	74.7592	999	1
S28-A01	NEC 1158 r2	Unknown	1	AGER	Test	21.2651	1	Pass	0.0173154	84.2268	999	1
S28-A02	NEC 1158 r2	Unknown	1	ALPK1	Test	14.1258	1	Pass	0.0173154	81.7294	999	1
S28-A03	NEC 1158 r2	Unknown	1	CAMP	Test	22.7974	1	Pass	0.0173154	81.0859	999	1
S28-A04	NEC 1158 r2	Unknown	1	CASP1	Test	14.4908	1	Pass	0.0173154	81.2644	999	1
S28-A05	NEC 1158 r2	Unknown	1	CCL2	Test	16.7819	1	Pass	0.0173154	83.0405	999	1
S28-A06	NEC 1158 r2	Unknown	1	ICAM1	Test	13.0991	1	Pass	0.0173154	85.8501	999	1
S28-A07	NEC 1158 r2	Unknown	1	IL1b	Test	15.0749	1	Pass	0.0173154	78.1698	999	1
S28-A08	NEC 1158 r2	Unknown	1	IL-25	Test	999	0	Fail	0.0173154	74.381	999	1
S28-A09	NEC 1158 r2	Unknown	1	IL-33	Test	17.1992	1	Pass	0.0173154	78.6059	999	1
S28-A10	NEC 1158 r2	Unknown	1	IL-37	Test	999	0	Fail	0.0173154	74.3938	999	1
S28-A11	NEC 1158 r2	Unknown	1	IL-6	Test	21.5321	1	Pass	0.0173154	80.1166	999	1
S28-A12	NEC 1158 r2	Unknown	1	CXCL8	Test	7.67826	1	Pass	0.0173154	78.8335	999	1
S28-A13	NEC 1158 r2	Unknown	1	IRAK1	Test	19.2516	0.913802	Pass	0.0173154	84.1404	999	1
S28-A14	NEC 1158 r2	Unknown	1	IRF5	Test	17.4332	1	Pass	0.0173154	82.5879	999	1
S28-A15	NEC 1158 r2	Unknown	1	IRF7	Test	13.7084	1	Pass	0.0173154	88.7394	999	1
S28-A16	NEC 1158 r2	Unknown	1	LYZ	Test	14.2937	1	Pass	0.0173154	80.6576	999	1
S28-A17	NEC 1158 r2	Unknown	1	MAPK3	Test	14.6879	1	Pass	0.0173154	86.7137	999	1
S28-A18	NEC 1158 r2	Unknown	1	MAPK8	Test	14.5088	1	Pass	0.0173154	80.3994	999	1
S28-A19	NEC 1158 r2	Unknown	1	MYD88	Test	14.2889	1	Pass	0.0173154	83.4052	999	1
S28-A20	NEC 1158 r2	Unknown	1	NRLC4	Test	999	0	Fail	0.0173154	74.4467	999	1
S28-A21	NEC 1158 r2	Unknown	1	NLRP1	Test	20.0545	1	Pass	0.0173154	82.8829	999	1
S28-A22	NEC 1158 r2	Unknown	1	NLRP3	Test	25.1009	1	Pass	0.0173154	80.1724	999	1
S28-A23	NEC 1158 r2	Unknown	1	NOD1	Test	18.3921	1	Pass	0.0173154	82.5783	999	1
S28-A24	NEC 1158 r2	Unknown	1	NOD2	Test	16.4776	1	Pass	0.0173154	82.8686	999	1
S28-A25	NEC 1158 r2	Unknown	1	RELA	Test	11.5976	1	Pass	0.0173154	82.642	999	1
S28-A26	NEC 1158 r2	Unknown	1	TLR2	Test	14.1183	1	Pass	0.0173154	78.3001	999	1
S28-A27	NEC 1158 r2	Unknown	1	TLR4	Test	22.266	1	Pass	0.0173154	80.6367	999	1
S28-A28	NEC 1158 r2	Unknown	1	TNF	Test	20.1152	1	Pass	0.0173154	84.0847	999	1
S28-A29	NEC 1158 r2	Unknown	1	TRAF6	Test	14.84	1	Pass	0.0173154	77.062	999	1
S28-A30	NEC 1158 r2	Unknown	1	TSLP	Test	16.9717	1	Pass	0.0173154	80.0272	999	1
S28-A31	NEC 1158 r2	Unknown	1	ATP5F1B	Reference	25.451	1	Pass	0.0173154	82.7588	999	1
S28-A32	NEC 1158 r2	Unknown	1	GAPDH	Reference	21.7696	1	Pass	0.0173154	84.5876	999	1
S28-A33	NEC 1158 r2	Unknown	1	RPL13A	Reference	21.1487	1	Pass	0.0173154	89.6057	999	1
S28-A34	NEC 1158 r2	Unknown	1	YWHAZ	Reference	23.9538	1	Pass	0.0173154	79.1243	999	1
S28-A35	NEC 1158 r2	Unknown	1	blank	NRC	999	0	Fail	0.0173154	999	999	0
S28-A36	NEC 1158 r2	Unknown	1		NRC	999	0	Fail	0.0173154	999	999	0
S28-A37	NEC 1158 r2	Unknown	1		NRC	999	0	Fail	0.0173154	999	999	0
S28-A38	NEC 1158 r2	Unknown	1		NRC	999	0	Fail	0.0173154	74.5799	999	1
S28-A39	NEC 1158 r2	Unknown	1		NRC	999	0	Fail	0.0173154	999	999	0
S28-A40	NEC 1158 r2	Unknown	1		NRC	999	0	Fail	0.0173154	74.5085	999	1
S28-A41	NEC 1158 r2	Unknown	1		NRC	999	0	Fail	0.0173154	74.5356	999	1
S28-A42	NEC 1158 r2	Unknown	1		NRC	999	0	Fail	0.0173154	74.5163	999	1
S28-A43	NEC 1158 r2	Unknown	1		NRC	999	0	Fail	0.0173154	74.6079	999	1
S28-A44	NEC 1158 r2	Unknown	1		NRC	999	0	Fail	0.0173154	74.6221	999	1
S28-A45	NEC 1158 r2	Unknown	1		NRC	999	0	Fail	0.0173154	74.6544	999	1
S28-A46	NEC 1158 r2	Unknown	1		NRC	999	0	Fail	0.0173154	74.6763	999	1
S28-A47	NEC 1158 r2	Unknown	1		NRC	999	0	Fail	0.0173154	74.7832	999	1
S28-A48	NEC 1158 r2	Unknown	1		NRC	999	0	Fail	0.0173154	74.9219	999	1
S19-A01	PBEC 375 r2	Unknown	1	AGER	Test	19.512	1	Pass	0.0173154	85.0459	999	1
S19-A02	PBEC 375 r2	Unknown	1	ALPK1	Test	14.745	1	Pass	0.0173154	81.7109	999	1
S19-A03	PBEC 375 r2	Unknown	1	CAMP	Test	21.9505	1	Pass	0.0173154	81.2389	999	1
S19-A04	PBEC 375 r2	Unknown	1	CASP1	Test	13.6939	1	Pass	0.0173154	81.2466	999	1
S19-A05	PBEC 375 r2	Unknown	1	CCL2	Test	16.7128	1	Pass	0.0173154	83.6587	999	1
S19-A06	PBEC 375 r2	Unknown	1	ICAM1	Test	11.6756	1	Pass	0.0173154	85.8544	999	1
S19-A07	PBEC 375 r2	Unknown	1	IL1b	Test	12.8565	1	Pass	0.0173154	78.9854	999	1
S19-A08	PBEC 375 r2	Unknown	1	IL-25	Test	26.1763	1	Pass	0.0173154	76.6314	999	1
S19-A09	PBEC 375 r2	Unknown	1	IL-33	Test	18.027	1	Pass	0.0173154	78.5806	999	1
S19-A10	PBEC 375 r2	Unknown	1	IL-37	Test	26.193	0.986953	Pass	0.0173154	83.8634	999	1
S19-A11	PBEC 375 r2	Unknown	1	IL-6	Test	15.0199	1	Pass	0.0173154	80.1323	999	1
S19-A12	PBEC 375 r2	Unknown	1	CXCL8	Test	7.22501	1	Pass	0.0173154	78.8334	999	1
S19-A13	PBEC 375 r2	Unknown	1	IRAK1	Test	16.5071	0.948094	Pass	0.0173154	84.0995	999	1
S19-A14	PBEC 375 r2	Unknown	1	IRF5	Test	16.8402	1	Pass	0.0173154	82.4127	999	1
S19-A15	PBEC 375 r2	Unknown	1	IRF7	Test	13.3267	1	Pass	0.0173154	88.7447	999	1
S19-A16	PBEC 375 r2	Unknown	1	LYZ	Test	15.1904	1	Pass	0.0173154	80.7186	999	1
S19-A17	PBEC 375 r2	Unknown	1	MAPK3	Test	14.4607	1	Pass	0.0173154	86.7327	999	1
S19-A18	PBEC 375 r2	Unknown	1	MAPK8	Test	14.1054	1	Pass	0.0173154	80.5781	999	1
S19-A19	PBEC 375 r2	Unknown	1	MYD88	Test	12.8131	1	Pass	0.0173154	83.4289	999	1
S19-A20	PBEC 375 r2	Unknown	1	NRLC4	Test	25.9046	1	Pass	0.0173154	76.9356	999	1
S19-A21	PBEC 375 r2	Unknown	1	NLRP1	Test	17.8542	1	Pass	0.0173154	83.1632	999	1
S19-A22	PBEC 375 r2	Unknown	1	NLRP3	Test	21.8003	1	Pass	0.0173154	80.0302	999	1
[truncated: 314 more rows]
